# Supplementary material for: Bis(4,4′′-difluoro-1,1′:3′,1′′-terphenyl-2′-carboxyl­ato-κO)bis­(3,5-dimethyl-1H-pyrazole-κN 2)manganese(II)
Source: Acta Crystallogr Sect E Struct Rep Online. 2012 Apr 13;68(Pt 5):m582–3. doi: 10.1107/S1600536812014201 (PMC3344328; doi:10.1107/S1600536812014201)
Supplement: Supplementary file 1 [file e-68-0m582-sup1.cif]

##############################################################################
#                                                                            #
# This CIF contains the data in a paper accepted for publication in          #
# Acta Crystallographica Section E. It conforms to the requirements of       #
# Notes for Authors for Acta Crystallographica Section E, and has been       #
# peer reviewed under the auspices of the IUCr Commission on Journals.       #
#                                                                            #
# Full details of the Crystallographic Information File format               #
# are given in the paper "The Crystallographic Information File (CIF):       #
# a New Standard Archive File for Crystallography" by S. R. Hall, F. H.      #
# Allen and I. D. Brown [Acta Cryst. (1991), A47, 655-685].                  #
#                                                                            #
# The current version of the core CIF dictionary is obtainable from          #
# ftp://ftp.iucr.org/pub/cif_core.dic.                                       #
#                                                                            #
# Software is freely available for graphical display of the structure(s)     #
# in this CIF. For information consult the CIF software page                 #
# http://www.iucr.org/resources/cif/software.                                #
#                                                                            #
# This file may be used for bona fide research purposes within the           #
# scientific community so long as proper attribution is given to the journal # 
# article from which it was obtained.                                        #
#                                                                            #
##############################################################################
data_I
_audit_creation_method     SHELXL-97
_chemical_name_systematic
;
Bis(4,4''-difluoro-1,1':3',1''-terphenyl-2'-carboxylato-\k<i>O</i>)bis(3,5-
dimethyl-1<i>H</i>-pyrazole-\k<i>N</i>^2^)manganese(II)
;
_chemical_name_common     ?
_chemical_formula_moiety     'C48 H38 F4 Mn N4 O4'
_chemical_formula_sum     'C48 H38 F4 Mn N4 O4'
_chemical_formula_iupac     '[Mn (C19 H11 F2 O2)2 (C5 H8 N2)2]'
_chemical_formula_weight     865.76
_chemical_melting_point     ?
_symmetry_cell_setting     triclinic
_symmetry_space_group_name_H-M     'P -1'
_symmetry_space_group_name_Hall     '-P 1'
loop_
    _symmetry_equiv_pos_as_xyz
    'x, y, z'
    '-x, -y, -z'
_cell_length_a     10.9310(16)
_cell_length_b     13.668(2)
_cell_length_c     15.541(2)
_cell_angle_alpha     69.283(2)
_cell_angle_beta     88.854(2)
_cell_angle_gamma     77.476(2)
_cell_volume     2115.9(5)
_cell_formula_units_Z     2
_cell_measurement_reflns_used     1018
_cell_measurement_theta_min     2.51
_cell_measurement_theta_max     27.22
_cell_measurement_temperature     173(2)
_exptl_crystal_description     'block'
_exptl_crystal_colour     'colorless'
_exptl_crystal_size_max     0.10
_exptl_crystal_size_mid     0.10
_exptl_crystal_size_min     0.05
_exptl_crystal_density_diffrn     1.359
_exptl_crystal_density_meas     ?
_exptl_crystal_density_method     'not measured'
_exptl_crystal_F_000     894
_exptl_absorpt_coefficient_mu     0.379
_exptl_absorpt_correction_type     multi-scan
_exptl_absorpt_process_details     '(SADABS; Bruker, 2000)'
_exptl_absorpt_correction_T_min     0.469
_exptl_absorpt_correction_T_max     1.0
_exptl_special_details     ?
_diffrn_ambient_temperature     173(2)
_diffrn_radiation_type     MoK\a
_diffrn_radiation_wavelength     0.71073
_diffrn_radiation_source     'fine-focus sealed tube'
_diffrn_radiation_monochromator     graphite
_diffrn_measurement_device_type     'Bruker SMART CCD area-detector'
_diffrn_measurement_method     '\f and \w scans'
_diffrn_detector_area_resol_mean     ?
_diffrn_reflns_number     15553
_diffrn_reflns_av_R_equivalents     0.0316
_diffrn_reflns_av_sigmaI/netI     0.0472
_diffrn_reflns_theta_min     1.40
_diffrn_reflns_theta_max     25.00
_diffrn_reflns_theta_full     25.00
_diffrn_measured_fraction_theta_max     0.991
_diffrn_measured_fraction_theta_full     0.991
_diffrn_reflns_limit_h_min     -12
_diffrn_reflns_limit_h_max     12
_diffrn_reflns_limit_k_min     -16
_diffrn_reflns_limit_k_max     16
_diffrn_reflns_limit_l_min     -18
_diffrn_reflns_limit_l_max     18
_diffrn_standards_number     0
_diffrn_standards_interval_count     ?
_diffrn_standards_interval_time     ?
_diffrn_standards_decay_%     ?
_refine_special_details
;
 Refinement of F^2^ against ALL reflections.  The weighted R-factor wR and
 goodness of fit S are based on F^2^, conventional R-factors R are based
 on F, with F set to zero for negative F^2^. The threshold expression of
 F^2^ > 2sigma(F^2^) is used only for calculating R-factors(gt) etc. and is
 not relevant to the choice of reflections for refinement.  R-factors based
 on F^2^ are statistically about twice as large as those based on F, and R-
 factors based on ALL data will be even larger.
;
_reflns_number_total     7378
_reflns_number_gt     6578
_reflns_threshold_expression     I>2\s(I)
_refine_ls_structure_factor_coef     Fsqd
_refine_ls_matrix_type     full
_refine_ls_R_factor_all     0.0528
_refine_ls_R_factor_gt     0.0469
_refine_ls_wR_factor_gt     0.1121
_refine_ls_wR_factor_ref     0.1175
_refine_ls_goodness_of_fit_ref     1.075
_refine_ls_restrained_S_all     1.075
_refine_ls_number_reflns     7378
_refine_ls_number_parameters     562
_refine_ls_number_restraints     0
_refine_ls_hydrogen_treatment     mixed
_refine_ls_weighting_scheme     calc
_refine_ls_weighting_details
         'calc w=1/[\s^2^(Fo^2^)+(0.0504P)^2^+1.1718P] where P=(Fo^2^+2Fc^2^)/3'
_atom_sites_solution_hydrogens     geom
_atom_sites_solution_primary     direct
_atom_sites_solution_secondary     difmap
_refine_ls_shift/su_max     0.001
_refine_ls_shift/su_mean     0.000
_refine_diff_density_max     0.668
_refine_diff_density_min     -0.372
_refine_ls_extinction_method     none
_refine_ls_extinction_coef     ?
loop_
    _atom_type_symbol
    _atom_type_description
    _atom_type_scat_dispersion_real
    _atom_type_scat_dispersion_imag
    _atom_type_scat_source
    'C' 'C' 0.0033 0.0016
                         'International Tables Vol C Tables 4.2.6.8 and 6.1.1.4'
    'H' 'H' 0.0000 0.0000
                         'International Tables Vol C Tables 4.2.6.8 and 6.1.1.4'
    'N' 'N' 0.0061 0.0033
                         'International Tables Vol C Tables 4.2.6.8 and 6.1.1.4'
    'O' 'O' 0.0106 0.0060
                         'International Tables Vol C Tables 4.2.6.8 and 6.1.1.4'
    'Mn' 'Mn' 0.3368 0.7283
                         'International Tables Vol C Tables 4.2.6.8 and 6.1.1.4'
    'F' 'F' 0.0171 0.0103
                         'International Tables Vol C Tables 4.2.6.8 and 6.1.1.4'
_computing_data_collection     '<i>SMART</i> (Bruker, 2000)'
_computing_cell_refinement     '<i>SAINT</i> (Bruker, 2000)'
_computing_data_reduction     '<i>SAINT</i> (Bruker, 2000)'
_computing_structure_solution     '<i>SHELXS97</i> (Sheldrick, 2008)'
_computing_structure_refinement     '<i>SHELXL97</i> (Sheldrick, 2008)'
_computing_molecular_graphics     'SHELXTL (Sheldrick, 2008)'
_computing_publication_material     'SHELXTL (Sheldrick, 2008)'
loop_
    _atom_site_type_symbol
    _atom_site_label
    _atom_site_fract_x
    _atom_site_fract_y
    _atom_site_fract_z
    _atom_site_U_iso_or_equiv
    _atom_site_adp_type
    _atom_site_calc_flag
    _atom_site_refinement_flags
    _atom_site_occupancy
    _atom_site_symmetry_multiplicity
    _atom_site_disorder_assembly
    _atom_site_disorder_group
    C C1 1.0866(2) 0.5295(3) 0.7746(2) 0.0513(8) Uani d . 1 1 . .
    H H1A 1.1375 0.5522 0.7216 0.077 Uiso calc R 1 1 . .
    H H2B 1.1399 0.4742 0.8266 0.077 Uiso calc R 1 1 . .
    H H3C 1.0490 0.5913 0.7918 0.077 Uiso calc R 1 1 . .
    C C2 0.9853(2) 0.4851(2) 0.74983(16) 0.0314(5) Uani d . 1 1 . .
    C C3 0.9922(3) 0.3873(2) 0.73963(18) 0.0407(6) Uani d . 1 1 . .
    H H3 1.0658 0.3327 0.7462 0.049 Uiso calc R 1 1 . .
    C C4 0.8721(3) 0.3847(2) 0.71824(18) 0.0422(6) Uani d . 1 1 . .
    C C5 0.8188(4) 0.3015(2) 0.7006(3) 0.0709(11) Uani d . 1 1 . .
    H H5A 0.7848 0.2595 0.7571 0.106 Uiso calc R 1 1 . .
    H H6B 0.8851 0.2538 0.6816 0.106 Uiso calc R 1 1 . .
    H H7C 0.7516 0.3364 0.6517 0.106 Uiso calc R 1 1 . .
    C C6 0.9539(3) 0.8351(2) 0.56558(18) 0.0461(7) Uani d . 1 1 . .
    H H8A 0.9306 0.7668 0.5755 0.069 Uiso calc R 1 1 . .
    H H9B 1.0398 0.8313 0.5455 0.069 Uiso calc R 1 1 . .
    H H10C 0.8960 0.8932 0.5181 0.069 Uiso calc R 1 1 . .
    C C7 0.9467(2) 0.85669(19) 0.65348(16) 0.0314(5) Uani d . 1 1 . .
    C C8 0.9967(2) 0.9287(2) 0.67876(18) 0.0376(6) Uani d . 1 1 . .
    H H4 1.0445 0.9768 0.6419 0.045 Uiso calc R 1 1 . .
    C C9 0.9638(2) 0.91730(19) 0.76706(17) 0.0338(6) Uani d . 1 1 . .
    C C10 0.9886(3) 0.9709(2) 0.8309(2) 0.0507(7) Uani d . 1 1 . .
    H H12A 0.9175 0.9758 0.8697 0.076 Uiso calc R 1 1 . .
    H H13B 0.9997 1.0432 0.7951 0.076 Uiso calc R 1 1 . .
    H H14C 1.0650 0.9291 0.8699 0.076 Uiso calc R 1 1 . .
    C C11 0.7265(2) 0.64209(16) 0.92263(15) 0.0249(5) Uani d . 1 1 . .
    C C12 0.67639(19) 0.60871(16) 1.01669(14) 0.0185(4) Uani d . 1 1 . .
    C C17 0.63182(19) 0.68616(17) 1.05611(14) 0.0212(4) Uani d . 1 1 . .
    C C16 0.5773(2) 0.65568(18) 1.14060(14) 0.0264(5) Uani d . 1 1 . .
    H H15 0.5498 0.7069 1.1693 0.032 Uiso calc R 1 1 . .
    C C15 0.5629(2) 0.55161(19) 1.18310(15) 0.0284(5) Uani d . 1 1 . .
    H H16 0.5220 0.5325 1.2392 0.034 Uiso calc R 1 1 . .
    C C14 0.6080(2) 0.47540(17) 1.14401(15) 0.0260(5) Uani d . 1 1 . .
    H H17 0.5974 0.4042 1.1735 0.031 Uiso calc R 1 1 . .
    C C13 0.66876(19) 0.50138(17) 1.06224(14) 0.0211(4) Uani d . 1 1 . .
    C C24 0.7289(2) 0.41609(16) 1.02611(14) 0.0223(5) Uani d . 1 1 . .
    C C29 0.8558(2) 0.40187(18) 1.00785(16) 0.0278(5) Uani d . 1 1 . .
    H H18 0.9031 0.4487 1.0165 0.033 Uiso calc R 1 1 . .
    C C28 0.9137(2) 0.3206(2) 0.97736(17) 0.0342(6) Uani d . 1 1 . .
    H H19 1.0001 0.3110 0.9652 0.041 Uiso calc R 1 1 . .
    C C27 0.8434(3) 0.25472(19) 0.96519(17) 0.0359(6) Uani d . 1 1 . .
    C C26 0.7184(2) 0.26476(19) 0.98273(18) 0.0373(6) Uani d . 1 1 . .
    H H20 0.6723 0.2173 0.9739 0.045 Uiso calc R 1 1 . .
    C C25 0.6619(2) 0.34618(17) 1.01366(16) 0.0298(5) Uani d . 1 1 . .
    H H21 0.5757 0.3543 1.0266 0.036 Uiso calc R 1 1 . .
    C C18 0.6370(2) 0.80062(17) 1.00680(14) 0.0223(5) Uani d . 1 1 . .
    C C19 0.7005(3) 0.85289(19) 1.04621(16) 0.0338(6) Uani d . 1 1 . .
    H H22 0.7408 0.8157 1.1061 0.041 Uiso calc R 1 1 . .
    C C20 0.7060(3) 0.9594(2) 0.99926(18) 0.0407(6) Uani d . 1 1 . .
    H H23 0.7502 0.9953 1.0261 0.049 Uiso calc R 1 1 . .
    C C21 0.6463(2) 1.01103(17) 0.91372(16) 0.0306(5) Uani d . 1 1 . .
    C C22 0.5818(2) 0.96331(19) 0.87257(16) 0.0318(5) Uani d . 1 1 . .
    H H24 0.5406 1.0018 0.8131 0.038 Uiso calc R 1 1 . .
    C C23 0.5775(2) 0.85704(18) 0.91944(16) 0.0282(5) Uani d . 1 1 . .
    H H25 0.5334 0.8222 0.8915 0.034 Uiso calc R 1 1 . .
    C C30 0.57304(19) 0.71049(17) 0.60758(14) 0.0232(5) Uani d . 1 1 . .
    C C31 0.4892(2) 0.77015(17) 0.52004(14) 0.0227(5) Uani d . 1 1 . .
    C C36 0.3932(2) 0.85918(18) 0.51369(15) 0.0263(5) Uani d . 1 1 . .
    C C35 0.3179(2) 0.9123(2) 0.43246(16) 0.0361(6) Uani d . 1 1 . .
    H H26 0.2527 0.9729 0.4278 0.043 Uiso calc R 1 1 . .
    C C34 0.3364(3) 0.8786(2) 0.35867(17) 0.0406(6) Uani d . 1 1 . .
    H H27 0.2837 0.9153 0.3038 0.049 Uiso calc R 1 1 . .
    C C33 0.4312(2) 0.7916(2) 0.36461(16) 0.0349(6) Uani d . 1 1 . .
    H H28 0.4444 0.7694 0.3131 0.042 Uiso calc R 1 1 . .
    C C32 0.5081(2) 0.73568(18) 0.44486(15) 0.0263(5) Uani d . 1 1 . .
    C C43 0.6113(2) 0.64322(19) 0.44768(15) 0.0286(5) Uani d . 1 1 . .
    C C44 0.7327(2) 0.6363(2) 0.47775(19) 0.0412(6) Uani d . 1 1 . .
    H H29 0.7506 0.6921 0.4950 0.049 Uiso calc R 1 1 . .
    C C45 0.8276(3) 0.5491(3) 0.4828(2) 0.0598(9) Uani d . 1 1 . .
    H H30 0.9107 0.5440 0.5037 0.072 Uiso calc R 1 1 . .
    C C46 0.7997(3) 0.4703(3) 0.4571(2) 0.0541(8) Uani d . 1 1 . .
    C C47 0.6825(3) 0.4741(2) 0.42535(19) 0.0458(7) Uani d . 1 1 . .
    H H31 0.6663 0.4184 0.4072 0.055 Uiso calc R 1 1 . .
    C C48 0.5882(2) 0.5621(2) 0.42059(16) 0.0348(6) Uani d . 1 1 . .
    H H32 0.5059 0.5671 0.3983 0.042 Uiso calc R 1 1 . .
    C C37 0.3671(2) 0.89838(18) 0.59182(15) 0.0251(5) Uani d . 1 1 . .
    C C38 0.3556(2) 1.0065(2) 0.57712(17) 0.0343(6) Uani d . 1 1 . .
    H H33 0.3666 1.0546 0.5176 0.041 Uiso calc R 1 1 . .
    C C39 0.3282(2) 1.0448(2) 0.64837(19) 0.0406(6) Uani d . 1 1 . .
    H H34 0.3214 1.1184 0.6387 0.049 Uiso calc R 1 1 . .
    C C40 0.3111(2) 0.9740(2) 0.73290(18) 0.0378(6) Uani d . 1 1 . .
    C C41 0.3204(2) 0.8674(2) 0.75057(17) 0.0387(6) Uani d . 1 1 . .
    H H35 0.3076 0.8204 0.8101 0.046 Uiso calc R 1 1 . .
    C C42 0.3490(2) 0.8299(2) 0.67922(16) 0.0321(5) Uani d . 1 1 . .
    H H36 0.3563 0.7559 0.6901 0.039 Uiso calc R 1 1 . .
    F F1 0.90001(16) 0.17383(12) 0.93543(12) 0.0536(4) Uani d . 1 1 . .
    F F2 0.65221(16) 1.11511(11) 0.86681(10) 0.0464(4) Uani d . 1 1 . .
    F F3 0.89370(19) 0.38355(17) 0.46375(17) 0.0866(7) Uani d . 1 1 . .
    F F4 0.28254(16) 1.01216(16) 0.80295(12) 0.0579(5) Uani d . 1 1 . .
    Mn Mn1 0.76676(3) 0.68954(3) 0.74376(2) 0.02314(11) Uani d . 1 1 . .
    N N1 0.86659(17) 0.54142(15) 0.73521(13) 0.0271(4) Uani d . 1 1 . .
    N N2 0.7995(2) 0.47746(16) 0.71690(15) 0.0362(5) Uani d . 1 1 . .
    N N3 0.88491(18) 0.80274(15) 0.72287(13) 0.0286(4) Uani d . 1 1 . .
    N N4 0.89665(19) 0.84149(17) 0.79094(15) 0.0324(5) Uani d . 1 1 . .
    O O1 0.65725(16) 0.64746(13) 0.85637(10) 0.0349(4) Uani d . 1 1 . .
    O O2 0.83122(17) 0.66487(14) 0.91176(13) 0.0421(5) Uani d . 1 1 . .
    O O3 0.64655(14) 0.76094(12) 0.62699(10) 0.0274(4) Uani d . 1 1 . .
    O O4 0.56667(15) 0.61680(12) 0.65369(11) 0.0307(4) Uani d . 1 1 . .
    H H1 0.721(3) 0.507(2) 0.699(2) 0.045(8) Uiso d . 1 1 . .
    H H2 0.875(3) 0.808(2) 0.842(2) 0.039(8) Uiso d . 1 1 . .
loop_
    _atom_site_aniso_label
    _atom_site_aniso_U_11
    _atom_site_aniso_U_22
    _atom_site_aniso_U_33
    _atom_site_aniso_U_12
    _atom_site_aniso_U_13
    _atom_site_aniso_U_23
    C1 0.0296(14) 0.064(2) 0.0631(19) -0.0012(13) -0.0081(13) -0.0312(16)
    C2 0.0282(12) 0.0352(14) 0.0268(12) 0.0010(10) -0.0019(10) -0.0108(10)
    C3 0.0394(14) 0.0352(15) 0.0405(14) 0.0093(12) -0.0051(12) -0.0151(12)
    C4 0.0536(17) 0.0254(14) 0.0418(15) -0.0035(12) -0.0111(13) -0.0074(11)
    C5 0.092(3) 0.0313(17) 0.086(3) -0.0122(17) -0.025(2) -0.0165(17)
    C6 0.0505(16) 0.0426(16) 0.0366(14) -0.0090(13) 0.0153(13) -0.0054(12)
    C7 0.0254(12) 0.0264(12) 0.0298(12) -0.0028(10) 0.0039(10) 0.0030(10)
    C8 0.0332(13) 0.0286(13) 0.0403(14) -0.0142(11) 0.0042(11) 0.0046(11)
    C9 0.0278(12) 0.0278(13) 0.0391(14) -0.0094(10) -0.0036(11) -0.0018(11)
    C10 0.0547(18) 0.0441(17) 0.0580(18) -0.0266(14) -0.0036(14) -0.0147(14)
    C11 0.0342(13) 0.0116(10) 0.0271(12) -0.0057(9) 0.0090(10) -0.0049(9)
    C12 0.0201(10) 0.0164(10) 0.0197(10) -0.0088(8) 0.0003(8) -0.0043(8)
    C17 0.0238(11) 0.0188(11) 0.0219(10) -0.0081(9) 0.0006(9) -0.0063(9)
    C16 0.0318(12) 0.0263(12) 0.0223(11) -0.0076(10) 0.0041(9) -0.0099(9)
    C15 0.0324(12) 0.0302(13) 0.0196(11) -0.0104(10) 0.0071(9) -0.0035(9)
    C14 0.0300(12) 0.0181(11) 0.0249(11) -0.0101(9) 0.0006(9) 0.0011(9)
    C13 0.0210(10) 0.0190(11) 0.0223(10) -0.0084(9) -0.0010(9) -0.0035(9)
    C24 0.0303(12) 0.0144(10) 0.0191(10) -0.0074(9) -0.0020(9) -0.0010(8)
    C29 0.0332(12) 0.0225(12) 0.0312(12) -0.0128(10) 0.0045(10) -0.0100(10)
    C28 0.0362(13) 0.0310(13) 0.0347(13) -0.0053(11) 0.0054(11) -0.0122(11)
    C27 0.0523(16) 0.0206(12) 0.0327(13) 0.0016(11) -0.0031(12) -0.0123(10)
    C26 0.0471(15) 0.0206(12) 0.0468(15) -0.0092(11) -0.0104(12) -0.0135(11)
    C25 0.0318(12) 0.0186(11) 0.0368(13) -0.0077(10) -0.0056(10) -0.0058(10)
    C18 0.0264(11) 0.0176(11) 0.0243(11) -0.0057(9) 0.0068(9) -0.0091(9)
    C19 0.0551(16) 0.0243(12) 0.0246(11) -0.0147(11) -0.0021(11) -0.0080(10)
    C20 0.0689(19) 0.0279(13) 0.0364(14) -0.0245(13) -0.0007(13) -0.0166(11)
    C21 0.0475(15) 0.0136(11) 0.0325(12) -0.0099(10) 0.0093(11) -0.0089(10)
    C22 0.0367(13) 0.0224(12) 0.0309(12) -0.0065(10) -0.0016(10) -0.0031(10)
    C23 0.0314(12) 0.0210(12) 0.0329(12) -0.0105(10) -0.0016(10) -0.0077(10)
    C30 0.0205(10) 0.0248(12) 0.0216(11) -0.0022(9) 0.0043(9) -0.0069(9)
    C31 0.0240(11) 0.0200(11) 0.0213(10) -0.0084(9) 0.0024(9) -0.0023(9)
    C36 0.0283(12) 0.0229(12) 0.0229(11) -0.0065(9) 0.0015(9) -0.0021(9)
    C35 0.0368(14) 0.0308(14) 0.0304(13) 0.0042(11) -0.0035(11) -0.0052(11)
    C34 0.0454(15) 0.0421(16) 0.0240(12) 0.0006(12) -0.0097(11) -0.0050(11)
    C33 0.0423(14) 0.0397(15) 0.0228(11) -0.0099(12) 0.0010(10) -0.0110(11)
    C32 0.0287(12) 0.0260(12) 0.0236(11) -0.0107(10) 0.0036(9) -0.0057(9)
    C43 0.0314(12) 0.0315(13) 0.0232(11) -0.0097(10) 0.0075(9) -0.0087(10)
    C44 0.0329(14) 0.0460(16) 0.0538(16) -0.0088(12) 0.0096(12) -0.0291(14)
    C45 0.0311(14) 0.076(2) 0.082(2) 0.0030(15) 0.0018(15) -0.049(2)
    C46 0.0492(18) 0.0503(18) 0.0619(19) 0.0108(14) 0.0078(15) -0.0324(16)
    C47 0.0600(18) 0.0408(16) 0.0425(15) -0.0116(14) 0.0129(14) -0.0223(13)
    C48 0.0396(14) 0.0377(14) 0.0297(12) -0.0099(12) 0.0076(11) -0.0147(11)
    C37 0.0213(11) 0.0246(12) 0.0257(11) -0.0025(9) 0.0006(9) -0.0060(9)
    C38 0.0378(14) 0.0293(13) 0.0349(13) -0.0113(11) 0.0059(11) -0.0083(11)
    C39 0.0427(15) 0.0352(15) 0.0531(16) -0.0162(12) 0.0076(13) -0.0227(13)
    C40 0.0298(13) 0.0550(17) 0.0383(14) -0.0087(12) 0.0034(11) -0.0287(13)
    C41 0.0371(14) 0.0458(16) 0.0248(12) -0.0029(12) 0.0042(11) -0.0062(11)
    C42 0.0330(13) 0.0264(13) 0.0293(12) -0.0015(10) 0.0022(10) -0.0038(10)
    F1 0.0702(11) 0.0338(9) 0.0608(10) 0.0030(8) -0.0018(9) -0.0298(8)
    F2 0.0813(12) 0.0172(7) 0.0421(8) -0.0208(7) 0.0021(8) -0.0067(6)
    F3 0.0693(13) 0.0766(14) 0.1162(18) 0.0258(11) -0.0018(12) -0.0617(14)
    F4 0.0544(10) 0.0866(13) 0.0533(10) -0.0181(9) 0.0114(8) -0.0488(10)
    Mn1 0.02515(19) 0.01969(19) 0.02176(18) -0.00732(14) 0.00321(13)
                                                                    -0.00279(14)
    N1 0.0261(10) 0.0254(10) 0.0291(10) -0.0053(8) 0.0003(8) -0.0094(8)
    N2 0.0303(11) 0.0240(11) 0.0487(13) -0.0055(9) -0.0096(10) -0.0062(10)
    N3 0.0305(10) 0.0273(11) 0.0254(10) -0.0126(9) 0.0033(8) -0.0030(8)
    N4 0.0365(11) 0.0351(12) 0.0279(11) -0.0208(10) 0.0053(9) -0.0068(9)
    O1 0.0490(10) 0.0341(10) 0.0195(8) -0.0078(8) 0.0050(7) -0.0081(7)
    O2 0.0407(10) 0.0342(10) 0.0510(11) -0.0208(8) 0.0231(9) -0.0086(9)
    O3 0.0287(8) 0.0275(9) 0.0252(8) -0.0083(7) -0.0018(7) -0.0071(7)
    O4 0.0306(9) 0.0218(8) 0.0299(8) -0.0063(7) 0.0002(7) 0.0029(7)
_geom_special_details
;
 All esds (except the esd in the dihedral angle between two l.s. planes)
 are estimated using the full covariance matrix.  The cell esds are taken
 into account individually in the estimation of esds in distances, angles
 and torsion angles; correlations between esds in cell parameters are only
 used when they are defined by crystal symmetry.  An approximate (isotropic)
 treatment of cell esds is used for estimating esds involving l.s. planes.
;
loop_
    _geom_bond_atom_site_label_1
    _geom_bond_atom_site_label_2
    _geom_bond_site_symmetry_2
    _geom_bond_distance
    _geom_bond_publ_flag
    C1 C2 . 1.489(4) ?
    C1 H1A . 0.9800 ?
    C1 H2B . 0.9800 ?
    C1 H3C . 0.9800 ?
    C2 N1 . 1.335(3) ?
    C2 C3 . 1.387(4) ?
    C3 C4 . 1.371(4) ?
    C3 H3 . 0.9500 ?
    C4 N2 . 1.335(3) ?
    C4 C5 . 1.491(4) ?
    C5 H5A . 0.9800 ?
    C5 H6B . 0.9800 ?
    C5 H7C . 0.9800 ?
    C6 C7 . 1.493(4) ?
    C6 H8A . 0.9800 ?
    C6 H9B . 0.9800 ?
    C6 H10C . 0.9800 ?
    C7 N3 . 1.337(3) ?
    C7 C8 . 1.393(4) ?
    C8 C9 . 1.375(4) ?
    C8 H4 . 0.9500 ?
    C9 N4 . 1.341(3) ?
    C9 C10 . 1.485(4) ?
    C10 H12A . 0.9800 ?
    C10 H13B . 0.9800 ?
    C10 H14C . 0.9800 ?
    C11 O2 . 1.243(3) ?
    C11 O1 . 1.262(3) ?
    C11 C12 . 1.500(3) ?
    C12 C17 . 1.399(3) ?
    C12 C13 . 1.406(3) ?
    C17 C16 . 1.393(3) ?
    C17 C18 . 1.492(3) ?
    C16 C15 . 1.383(3) ?
    C16 H15 . 0.9500 ?
    C15 C14 . 1.382(3) ?
    C15 H16 . 0.9500 ?
    C14 C13 . 1.390(3) ?
    C14 H17 . 0.9500 ?
    C13 C24 . 1.491(3) ?
    C24 C25 . 1.388(3) ?
    C24 C29 . 1.396(3) ?
    C29 C28 . 1.383(3) ?
    C29 H18 . 0.9500 ?
    C28 C27 . 1.365(4) ?
    C28 H19 . 0.9500 ?
    C27 F1 . 1.368(3) ?
    C27 C26 . 1.375(4) ?
    C26 C25 . 1.386(3) ?
    C26 H20 . 0.9500 ?
    C25 H21 . 0.9500 ?
    C18 C19 . 1.381(3) ?
    C18 C23 . 1.392(3) ?
    C19 C20 . 1.393(3) ?
    C19 H22 . 0.9500 ?
    C20 C21 . 1.365(4) ?
    C20 H23 . 0.9500 ?
    C21 C22 . 1.358(3) ?
    C21 F2 . 1.365(3) ?
    C22 C23 . 1.386(3) ?
    C22 H24 . 0.9500 ?
    C23 H25 . 0.9500 ?
    C30 O4 . 1.243(3) ?
    C30 O3 . 1.269(3) ?
    C30 C31 . 1.516(3) ?
    C31 C36 . 1.399(3) ?
    C31 C32 . 1.403(3) ?
    C36 C35 . 1.390(3) ?
    C36 C37 . 1.491(3) ?
    C35 C34 . 1.376(4) ?
    C35 H26 . 0.9500 ?
    C34 C33 . 1.374(4) ?
    C34 H27 . 0.9500 ?
    C33 C32 . 1.391(3) ?
    C33 H28 . 0.9500 ?
    C32 C43 . 1.488(3) ?
    C43 C48 . 1.387(3) ?
    C43 C44 . 1.389(3) ?
    C44 C45 . 1.379(4) ?
    C44 H29 . 0.9500 ?
    C45 C46 . 1.366(4) ?
    C45 H30 . 0.9500 ?
    C46 F3 . 1.365(3) ?
    C46 C47 . 1.366(4) ?
    C47 C48 . 1.385(4) ?
    C47 H31 . 0.9500 ?
    C48 H32 . 0.9500 ?
    C37 C42 . 1.389(3) ?
    C37 C38 . 1.391(3) ?
    C38 C39 . 1.385(4) ?
    C38 H33 . 0.9500 ?
    C39 C40 . 1.366(4) ?
    C39 H34 . 0.9500 ?
    C40 C41 . 1.365(4) ?
    C40 F4 . 1.368(3) ?
    C41 C42 . 1.382(3) ?
    C41 H35 . 0.9500 ?
    C42 H36 . 0.9500 ?
    Mn1 O3 . 2.0636(15) y
    Mn1 O1 . 2.0805(16) y
    Mn1 N1 . 2.1292(19) y
    Mn1 N3 . 2.1591(19) y
    N1 N2 . 1.358(3) ?
    N2 H1 . 0.87(3) ?
    N3 N4 . 1.359(3) ?
    N4 H2 . 0.82(3) ?
loop_
    _geom_angle_atom_site_label_1
    _geom_angle_atom_site_label_2
    _geom_angle_atom_site_label_3
    _geom_angle_site_symmetry_1
    _geom_angle_site_symmetry_3
    _geom_angle
    _geom_angle_publ_flag
    C2 C1 H1A . . 109.5 ?
    C2 C1 H2B . . 109.5 ?
    H1A C1 H2B . . 109.5 ?
    C2 C1 H3C . . 109.5 ?
    H1A C1 H3C . . 109.5 ?
    H2B C1 H3C . . 109.5 ?
    N1 C2 C3 . . 110.1(2) ?
    N1 C2 C1 . . 120.2(2) ?
    C3 C2 C1 . . 129.7(2) ?
    C4 C3 C2 . . 106.6(2) ?
    C4 C3 H3 . . 126.7 ?
    C2 C3 H3 . . 126.7 ?
    N2 C4 C3 . . 106.1(2) ?
    N2 C4 C5 . . 121.8(3) ?
    C3 C4 C5 . . 132.1(3) ?
    C4 C5 H5A . . 109.5 ?
    C4 C5 H6B . . 109.5 ?
    H5A C5 H6B . . 109.5 ?
    C4 C5 H7C . . 109.5 ?
    H5A C5 H7C . . 109.5 ?
    H6B C5 H7C . . 109.5 ?
    C7 C6 H8A . . 109.5 ?
    C7 C6 H9B . . 109.5 ?
    H8A C6 H9B . . 109.5 ?
    C7 C6 H10C . . 109.5 ?
    H8A C6 H10C . . 109.5 ?
    H9B C6 H10C . . 109.5 ?
    N3 C7 C8 . . 109.6(2) ?
    N3 C7 C6 . . 120.6(2) ?
    C8 C7 C6 . . 129.9(2) ?
    C9 C8 C7 . . 107.1(2) ?
    C9 C8 H4 . . 126.5 ?
    C7 C8 H4 . . 126.5 ?
    N4 C9 C8 . . 105.6(2) ?
    N4 C9 C10 . . 121.8(2) ?
    C8 C9 C10 . . 132.7(2) ?
    C9 C10 H12A . . 109.5 ?
    C9 C10 H13B . . 109.5 ?
    H12A C10 H13B . . 109.5 ?
    C9 C10 H14C . . 109.5 ?
    H12A C10 H14C . . 109.5 ?
    H13B C10 H14C . . 109.5 ?
    O2 C11 O1 . . 122.4(2) ?
    O2 C11 C12 . . 120.4(2) ?
    O1 C11 C12 . . 117.16(19) ?
    C17 C12 C13 . . 120.69(19) ?
    C17 C12 C11 . . 119.38(18) ?
    C13 C12 C11 . . 119.85(18) ?
    C16 C17 C12 . . 118.90(19) ?
    C16 C17 C18 . . 120.29(19) ?
    C12 C17 C18 . . 120.74(18) ?
    C15 C16 C17 . . 120.6(2) ?
    C15 C16 H15 . . 119.7 ?
    C17 C16 H15 . . 119.7 ?
    C14 C15 C16 . . 120.0(2) ?
    C14 C15 H16 . . 120.0 ?
    C16 C15 H16 . . 120.0 ?
    C15 C14 C13 . . 121.0(2) ?
    C15 C14 H17 . . 119.5 ?
    C13 C14 H17 . . 119.5 ?
    C14 C13 C12 . . 118.6(2) ?
    C14 C13 C24 . . 120.40(19) ?
    C12 C13 C24 . . 121.00(19) ?
    C25 C24 C29 . . 118.5(2) ?
    C25 C24 C13 . . 121.0(2) ?
    C29 C24 C13 . . 120.49(19) ?
    C28 C29 C24 . . 121.0(2) ?
    C28 C29 H18 . . 119.5 ?
    C24 C29 H18 . . 119.5 ?
    C27 C28 C29 . . 118.3(2) ?
    C27 C28 H19 . . 120.9 ?
    C29 C28 H19 . . 120.9 ?
    C28 C27 F1 . . 118.7(2) ?
    C28 C27 C26 . . 123.0(2) ?
    F1 C27 C26 . . 118.2(2) ?
    C27 C26 C25 . . 118.0(2) ?
    C27 C26 H20 . . 121.0 ?
    C25 C26 H20 . . 121.0 ?
    C26 C25 C24 . . 121.1(2) ?
    C26 C25 H21 . . 119.4 ?
    C24 C25 H21 . . 119.4 ?
    C19 C18 C23 . . 118.6(2) ?
    C19 C18 C17 . . 121.18(19) ?
    C23 C18 C17 . . 120.26(19) ?
    C18 C19 C20 . . 120.8(2) ?
    C18 C19 H22 . . 119.6 ?
    C20 C19 H22 . . 119.6 ?
    C21 C20 C19 . . 118.3(2) ?
    C21 C20 H23 . . 120.8 ?
    C19 C20 H23 . . 120.8 ?
    C22 C21 C20 . . 123.0(2) ?
    C22 C21 F2 . . 118.3(2) ?
    C20 C21 F2 . . 118.7(2) ?
    C21 C22 C23 . . 118.3(2) ?
    C21 C22 H24 . . 120.8 ?
    C23 C22 H24 . . 120.8 ?
    C22 C23 C18 . . 121.0(2) ?
    C22 C23 H25 . . 119.5 ?
    C18 C23 H25 . . 119.5 ?
    O4 C30 O3 . . 125.1(2) ?
    O4 C30 C31 . . 118.58(19) ?
    O3 C30 C31 . . 116.30(18) ?
    C36 C31 C32 . . 119.83(19) ?
    C36 C31 C30 . . 120.54(19) ?
    C32 C31 C30 . . 119.63(19) ?
    C35 C36 C31 . . 119.2(2) ?
    C35 C36 C37 . . 118.5(2) ?
    C31 C36 C37 . . 122.26(19) ?
    C34 C35 C36 . . 121.0(2) ?
    C34 C35 H26 . . 119.5 ?
    C36 C35 H26 . . 119.5 ?
    C33 C34 C35 . . 119.8(2) ?
    C33 C34 H27 . . 120.1 ?
    C35 C34 H27 . . 120.1 ?
    C34 C33 C32 . . 121.0(2) ?
    C34 C33 H28 . . 119.5 ?
    C32 C33 H28 . . 119.5 ?
    C33 C32 C31 . . 119.1(2) ?
    C33 C32 C43 . . 119.2(2) ?
    C31 C32 C43 . . 121.63(19) ?
    C48 C43 C44 . . 118.6(2) ?
    C48 C43 C32 . . 120.8(2) ?
    C44 C43 C32 . . 120.6(2) ?
    C45 C44 C43 . . 120.6(3) ?
    C45 C44 H29 . . 119.7 ?
    C43 C44 H29 . . 119.7 ?
    C46 C45 C44 . . 118.6(3) ?
    C46 C45 H30 . . 120.7 ?
    C44 C45 H30 . . 120.7 ?
    F3 C46 C47 . . 118.6(3) ?
    F3 C46 C45 . . 118.2(3) ?
    C47 C46 C45 . . 123.2(3) ?
    C46 C47 C48 . . 117.5(3) ?
    C46 C47 H31 . . 121.2 ?
    C48 C47 H31 . . 121.2 ?
    C47 C48 C43 . . 121.4(2) ?
    C47 C48 H32 . . 119.3 ?
    C43 C48 H32 . . 119.3 ?
    C42 C37 C38 . . 118.6(2) ?
    C42 C37 C36 . . 121.5(2) ?
    C38 C37 C36 . . 119.9(2) ?
    C39 C38 C37 . . 120.7(2) ?
    C39 C38 H33 . . 119.7 ?
    C37 C38 H33 . . 119.7 ?
    C40 C39 C38 . . 118.4(2) ?
    C40 C39 H34 . . 120.8 ?
    C38 C39 H34 . . 120.8 ?
    C41 C40 C39 . . 123.1(2) ?
    C41 C40 F4 . . 118.5(2) ?
    C39 C40 F4 . . 118.3(3) ?
    C40 C41 C42 . . 118.0(2) ?
    C40 C41 H35 . . 121.0 ?
    C42 C41 H35 . . 121.0 ?
    C41 C42 C37 . . 121.2(2) ?
    C41 C42 H36 . . 119.4 ?
    C37 C42 H36 . . 119.4 ?
    O3 Mn1 O1 . . 107.39(7) y
    O3 Mn1 N1 . . 105.08(7) y
    O1 Mn1 N1 . . 105.31(7) y
    O3 Mn1 N3 . . 101.78(7) y
    O1 Mn1 N3 . . 123.66(7) y
    N1 Mn1 N3 . . 112.13(7) y
    C2 N1 N2 . . 105.00(19) ?
    C2 N1 Mn1 . . 136.67(16) ?
    N2 N1 Mn1 . . 118.13(14) ?
    C4 N2 N1 . . 112.3(2) ?
    C4 N2 H1 . . 131.1(19) ?
    N1 N2 H1 . . 115.9(19) ?
    C7 N3 N4 . . 105.33(19) ?
    C7 N3 Mn1 . . 136.36(17) ?
    N4 N3 Mn1 . . 118.01(14) ?
    C9 N4 N3 . . 112.5(2) ?
    C9 N4 H2 . . 130(2) ?
    N3 N4 H2 . . 117(2) ?
    C11 O1 Mn1 . . 103.42(14) ?
    C30 O3 Mn1 . . 120.59(14) ?
loop_
    _geom_hbond_atom_site_label_D
    _geom_hbond_atom_site_label_H
    _geom_hbond_atom_site_label_A
    _geom_hbond_site_symmetry_A
    _geom_hbond_distance_DH
    _geom_hbond_distance_HA
    _geom_hbond_distance_DA
    _geom_hbond_angle_DHA
    N4 H2 O2 . 0.82(3) 2.03(3) 2.712(3) 140(3)
    N2 H1 O4 . 0.87(3) 1.95(3) 2.783(3) 160(3)
    C26 H20 F2 1_545 0.95 2.56 3.355(3) 141.2
    C15 H16 O4 2_667 0.95 2.50 3.298(3) 141.3
    C38 H33 O3 2_676 0.95 2.70 3.606(3) 160.4
    C20 H23 F4 2_677 0.95 2.64 3.239(3) 121.4
    C45 H30 F3 2_766 0.95 2.67 3.560(4) 156.4
_iucr_refine_instructions_details
;
TITL sad in P-1
CELL 0.71073  10.9310  13.6678  15.5408  69.283  88.854  77.476
ZERR    2.00   0.0016   0.0020   0.0022   0.002   0.002   0.002
LATT 1
SFAC C  H  N  O  Mn F
UNIT 96 76 8 8 2 8
OMIT   0.00  50.00
L.S. 100
ACTA
Bond $H
FMAP 2
PLAN 4
HTAB N4 O2
HTAB N2 O4
HTAB C26 F2_$1
EQiv $1 x, -1+y, z
HTAB C15 O4_$2
EQiv $2 1-x, 1-y, 2-z
HTAB C38 O3_$3
EQiv $3 1-x, 2-y, 1-z
HTAB C20 F4_$4
EQiv $4 1-x, 2-y, 2-z
HTAB C45 F3_$5
EQiv $5 2-x, 1-y, 1-z
WGHT  0.050200  1.173600
FVAR  0.138770
TEMP -100
C1     1   1.086582  0.529494  0.774591 11.000000  0.029560  0.064190 =
           0.063070 -0.031200 -0.008110 -0.001160
AFIX 137
H1A    2   1.137492  0.552175  0.721574 11.000000 -1.500000
H2B    2   1.139895  0.474213  0.826647 11.000000 -1.500000
H3C    2   1.049033  0.591339  0.791847 11.000000 -1.500000
AFIX 0
C2     1   0.985283  0.485062  0.749832 11.000000  0.028160  0.035200 =
           0.026830 -0.010810 -0.001930  0.000990
C3     1   0.992206  0.387262  0.739628 11.000000  0.039400  0.035230 =
           0.040520 -0.015120 -0.005110  0.009260
AFIX 43
H3     2   1.065757  0.332696  0.746173 11.000000 -1.200000
AFIX 0
C4     1   0.872093  0.384739  0.718238 11.000000  0.053610  0.025410 =
           0.041790 -0.007410 -0.011100 -0.003450
C5     1   0.818834  0.301452  0.700640 11.000000  0.091610  0.031300 =
           0.086490 -0.016500 -0.025100 -0.012180
AFIX 137
H5A    2   0.784838  0.259497  0.757109 11.000000 -1.500000
H6B    2   0.885069  0.253755  0.681571 11.000000 -1.500000
H7C    2   0.751592  0.336369  0.651673 11.000000 -1.500000
AFIX 0
C6     1   0.953884  0.835136  0.565583 11.000000  0.050470  0.042600 =
           0.036600 -0.005390  0.015320 -0.008970
AFIX 137
H8A    2   0.930586  0.766819  0.575469 11.000000 -1.500000
H9B    2   1.039775  0.831271  0.545470 11.000000 -1.500000
H10C   2   0.896032  0.893173  0.518117 11.000000 -1.500000
AFIX 0
C7     1   0.946664  0.856686  0.653483 11.000000  0.025380  0.026430 =
           0.029840  0.002980  0.003920 -0.002760
C8     1   0.996690  0.928748  0.678760 11.000000  0.033180  0.028610 =
           0.040350  0.004600  0.004220 -0.014210
AFIX 43
H4     2   1.044515  0.976755  0.641931 11.000000 -1.200000
AFIX 0
C9     1   0.963806  0.917301  0.767059 11.000000  0.027820  0.027760 =
           0.039080 -0.001790 -0.003620 -0.009390
C10    1   0.988608  0.970910  0.830867 11.000000  0.054660  0.044140 =
           0.058040 -0.014690 -0.003560 -0.026590
AFIX 137
H12A   2   0.917484  0.975818  0.869700 11.000000 -1.500000
H13B   2   0.999681  1.043201  0.795111 11.000000 -1.500000
H14C   2   1.065028  0.929095  0.869903 11.000000 -1.500000
AFIX 0
C11    1   0.726532  0.642088  0.922630 11.000000  0.034240  0.011600 =
           0.027100 -0.004910  0.008970 -0.005730
C12    1   0.676391  0.608706  1.016692 11.000000  0.020050  0.016420 =
           0.019690 -0.004330  0.000320 -0.008760
C17    1   0.631824  0.686163  1.056113 11.000000  0.023810  0.018830 =
           0.021920 -0.006340  0.000640 -0.008130
C16    1   0.577317  0.655684  1.140596 11.000000  0.031810  0.026340 =
           0.022320 -0.009930  0.004150 -0.007570
AFIX 43
H15    2   0.549790  0.706877  1.169264 11.000000 -1.200000
AFIX 0
C15    1   0.562916  0.551613  1.183103 11.000000  0.032360  0.030230 =
           0.019610 -0.003540  0.007150 -0.010380
AFIX 43
H16    2   0.521990  0.532497  1.239206 11.000000 -1.200000
AFIX 0
C14    1   0.608029  0.475399  1.144011 11.000000  0.030040  0.018080 =
           0.024890  0.001080  0.000620 -0.010100
AFIX 43
H17    2   0.597359  0.404184  1.173487 11.000000 -1.200000
AFIX 0
C13    1   0.668759  0.501384  1.062241 11.000000  0.020980  0.018960 =
           0.022300 -0.003540 -0.001000 -0.008360
C24    1   0.728914  0.416090  1.026110 11.000000  0.030330  0.014420 =
           0.019140 -0.000960 -0.002000 -0.007370
C29    1   0.855771  0.401872  1.007850 11.000000  0.033160  0.022540 =
           0.031200 -0.009990  0.004520 -0.012810
AFIX 43
H18    2   0.903081  0.448710  1.016493 11.000000 -1.200000
AFIX 0
C28    1   0.913695  0.320636  0.977360 11.000000  0.036150  0.030960 =
           0.034700 -0.012220  0.005400 -0.005320
AFIX 43
H19    2   1.000144  0.310960  0.965204 11.000000 -1.200000
AFIX 0
C27    1   0.843419  0.254724  0.965189 11.000000  0.052330  0.020600 =
           0.032650 -0.012310 -0.003060  0.001650
C26    1   0.718448  0.264758  0.982726 11.000000  0.047120  0.020630 =
           0.046800 -0.013450 -0.010430 -0.009250
AFIX 43
H20    2   0.672253  0.217290  0.973904 11.000000 -1.200000
AFIX 0
C25    1   0.661857  0.346183  1.013660 11.000000  0.031810  0.018630 =
           0.036840 -0.005830 -0.005610 -0.007730
AFIX 43
H21    2   0.575695  0.354313  1.026571 11.000000 -1.200000
AFIX 0
C18    1   0.637021  0.800621  1.006800 11.000000  0.026410  0.017580 =
           0.024260 -0.009060  0.006780 -0.005670
C19    1   0.700460  0.852890  1.046212 11.000000  0.055100  0.024290 =
           0.024580 -0.008020 -0.002130 -0.014690
AFIX 43
H22    2   0.740820  0.815740  1.106053 11.000000 -1.200000
AFIX 0
C20    1   0.705982  0.959448  0.999265 11.000000  0.068850  0.027880 =
           0.036410 -0.016580 -0.000700 -0.024500
AFIX 43
H23    2   0.750158  0.995273  1.026131 11.000000 -1.200000
AFIX 0
C21    1   0.646321  1.011026  0.913720 11.000000  0.047520  0.013550 =
           0.032540 -0.008950  0.009350 -0.009880
C22    1   0.581808  0.963310  0.872570 11.000000  0.036740  0.022410 =
           0.030900 -0.003130 -0.001590 -0.006500
AFIX 43
H24    2   0.540623  1.001798  0.813144 11.000000 -1.200000
AFIX 0
C23    1   0.577544  0.857038  0.919436 11.000000  0.031400  0.021030 =
           0.032860 -0.007680 -0.001590 -0.010520
AFIX 43
H25    2   0.533372  0.822196  0.891515 11.000000 -1.200000
AFIX 0
C30    1   0.573037  0.710486  0.607579 11.000000  0.020460  0.024810 =
           0.021640 -0.006880  0.004300 -0.002190
C31    1   0.489155  0.770146  0.520042 11.000000  0.024030  0.020040 =
           0.021270 -0.002270  0.002430 -0.008410
C36    1   0.393153  0.859179  0.513689 11.000000  0.028260  0.022940 =
           0.022920 -0.002090  0.001500 -0.006540
C35    1   0.317888  0.912313  0.432461 11.000000  0.036760  0.030830 =
           0.030370 -0.005230 -0.003460  0.004250
AFIX 43
H26    2   0.252659  0.972867  0.427823 11.000000 -1.200000
AFIX 0
C34    1   0.336362  0.878597  0.358671 11.000000  0.045370  0.042110 =
           0.023960 -0.005050 -0.009730  0.000630
AFIX 43
H27    2   0.283710  0.915337  0.303772 11.000000 -1.200000
AFIX 0
C33    1   0.431190  0.791628  0.364607 11.000000  0.042310  0.039730 =
           0.022810 -0.011040  0.000990 -0.009860
AFIX 43
H28    2   0.444431  0.769352  0.313121 11.000000 -1.200000
AFIX 0
C32    1   0.508125  0.735682  0.444864 11.000000  0.028680  0.026000 =
           0.023560 -0.005660  0.003650 -0.010660
C43    1   0.611280  0.643224  0.447677 11.000000  0.031380  0.031530 =
           0.023180 -0.008700  0.007490 -0.009720
C44    1   0.732713  0.636278  0.477746 11.000000  0.032910  0.045970 =
           0.053770 -0.029080  0.009590 -0.008810
AFIX 43
H29    2   0.750583  0.692068  0.494979 11.000000 -1.200000
AFIX 0
C45    1   0.827634  0.549119  0.482824 11.000000  0.031080  0.076320 =
           0.082110 -0.049190  0.001830  0.003010
AFIX 43
H30    2   0.910657  0.544019  0.503745 11.000000 -1.200000
AFIX 0
C46    1   0.799665  0.470296  0.457118 11.000000  0.049250  0.050290 =
           0.061950 -0.032410  0.007830  0.010780
C47    1   0.682492  0.474117  0.425349 11.000000  0.059970  0.040830 =
           0.042480 -0.022310  0.012890 -0.011570
AFIX 43
H31    2   0.666269  0.418447  0.407189 11.000000 -1.200000
AFIX 0
C48    1   0.588199  0.562146  0.420587 11.000000  0.039590  0.037710 =
           0.029680 -0.014740  0.007630 -0.009910
AFIX 43
H32    2   0.505939  0.567120  0.398289 11.000000 -1.200000
AFIX 0
C37    1   0.367060  0.898376  0.591821 11.000000  0.021300  0.024590 =
           0.025650 -0.005970  0.000640 -0.002530
C38    1   0.355559  1.006514  0.577117 11.000000  0.037830  0.029320 =
           0.034870 -0.008290  0.005860 -0.011270
AFIX 43
H33    2   0.366608  1.054629  0.517586 11.000000 -1.200000
AFIX 0
C39    1   0.328168  1.044763  0.648365 11.000000  0.042740  0.035200 =
           0.053100 -0.022740  0.007590 -0.016210
AFIX 43
H34    2   0.321393  1.118420  0.638676 11.000000 -1.200000
AFIX 0
C40    1   0.311130  0.974029  0.732904 11.000000  0.029760  0.054980 =
           0.038280 -0.028680  0.003350 -0.008730
C41    1   0.320393  0.867389  0.750567 11.000000  0.037080  0.045830 =
           0.024780 -0.006250  0.004250 -0.002860
AFIX 43
H35    2   0.307582  0.820385  0.810141 11.000000 -1.200000
AFIX 0
C42    1   0.348954  0.829868  0.679216 11.000000  0.032970  0.026380 =
           0.029320 -0.003830  0.002230 -0.001470
AFIX 43
H36    2   0.356349  0.755852  0.690115 11.000000 -1.200000
AFIX 0
F1     6   0.900014  0.173830  0.935433 11.000000  0.070190  0.033750 =
           0.060790 -0.029790 -0.001850  0.003020
F2     6   0.652215  1.115105  0.866813 11.000000  0.081340  0.017210 =
           0.042080 -0.006670  0.002150 -0.020770
F3     6   0.893702  0.383554  0.463754 11.000000  0.069280  0.076640 =
           0.116170 -0.061730 -0.001850  0.025840
F4     6   0.282542  1.012158  0.802952 11.000000  0.054450  0.086560 =
           0.053260 -0.048760  0.011430 -0.018100
Mn1    5   0.766756  0.689540  0.743761 11.000000  0.025150  0.019690 =
           0.021760 -0.002790  0.003210 -0.007320
N1     3   0.866588  0.541416  0.735210 11.000000  0.026150  0.025430 =
           0.029120 -0.009380  0.000320 -0.005280
N2     3   0.799538  0.477464  0.716900 11.000000  0.030330  0.024030 =
           0.048710 -0.006200 -0.009550 -0.005460
N3     3   0.884907  0.802742  0.722874 11.000000  0.030510  0.027260 =
           0.025450 -0.002960  0.003290 -0.012650
N4     3   0.896647  0.841491  0.790938 11.000000  0.036500  0.035120 =
           0.027880 -0.006830  0.005270 -0.020840
O1     4   0.657254  0.647457  0.856367 11.000000  0.049010  0.034090 =
           0.019470 -0.008100  0.005020 -0.007810
O2     4   0.831216  0.664874  0.911762 11.000000  0.040670  0.034240 =
           0.051040 -0.008600  0.023110 -0.020750
O3     4   0.646549  0.760941  0.626986 11.000000  0.028670  0.027540 =
           0.025250 -0.007140 -0.001780 -0.008330
O4     4   0.566673  0.616796  0.653694 11.000000  0.030640  0.021810 =
           0.029860  0.002880  0.000210 -0.006340
H1     2   0.720736  0.506654  0.698893 11.000000  0.044730
H2     2   0.875297  0.808211  0.841523 11.000000  0.039430
hklf 4
END
;
data_global
_journal_data_validation_number     ?
_journal_date_recd_electronic     2012-03-27
_journal_date_accepted     2012-04-02
_journal_name_full     'Acta Crystallographica, Section E'
_journal_year     2012
_journal_volume     68
_journal_issue      5
_journal_page_first     m582
_journal_page_last     m583
_journal_paper_category     QM
_journal_paper_doi     10.1107/S1600536812014201
_journal_coeditor_code     SJ5226
_publ_contact_author_name     'Yoon Sungho'
_publ_contact_author_address
;
 Department of Bio & Nano Chemistry
 College of Natural Sciences
 Kookmin University
 Seoul 136-702
 Republic of Korea
;
_publ_contact_author_email     'yoona@kookmin.ac.kr'
_publ_contact_author_fax     '82-2-910-4415'
_publ_contact_author_phone     '82-2-910-4763'
_publ_section_title
;\
Bis(4,4''-difluoro-1,1':3',1''-terphenyl-2'-carboxylato-\k<i>O</i>)bis(3,5-\
dimethyl-1<i>H</i>-pyrazole-\k<i>N</i>^2^)manganese(II)
;
loop_
    _publ_author_name
    _publ_author_address
    'Dharmalingam, Sivanesan'
;
Department of Bio & Nano Chemistry
College of Natural Sciences
Kookmin University
861-1 Jeongneung-dong,
Seongbuk-gu
Seoul 136-702
Republic of Korea
;
    'Jeon, Yeojin'
;
Department of Bio & Nano Chemistry
College of Natural Sciences
Kookmin University
861-1 Jeongneung-dong,
Seongbuk-gu
Seoul 136-702
Republic of Korea
;
    'Yoon, Sungho'
;
Department of Bio & Nano Chemistry
College of Natural Sciences
Kookmin University
861-1 Jeongneung-dong,
Seongbuk-gu
Seoul 136-702
Republic of Korea
;
