# Supplementary material for: Bis(4,4′′-difluoro-1,1′:3′,1′′-terphenyl-2′-carboxyl­ato-κO)bis­(3,5-dimethyl-1H-pyrazole-κN 2)manganese(II)
Source: Acta Crystallogr Sect E Struct Rep Online. 2012 Apr 13;68(Pt 5):m582–3. doi: 10.1107/S1600536812014201 (PMC3344328; doi:10.1107/S1600536812014201)
Supplement: Supplementary file 2 [file e-68-0m582-Isup2.hkl]

# 
# h,k,l, Fc-squared, Fo-squared, sigma(Fo-squared) and status flag 
# 
data_I
_shelx_title ' sad in P-1' 
_shelx_refln_list_code          4 
_shelx_F_calc_maximum      204.55 
_exptl_crystal_F_000       894.00 
_reflns_d_resolution_high  0.8409 
 
loop_ 
 _symmetry_equiv_pos_as_xyz 
 'x, y, z' 
 '-x, -y, -z' 
 
_cell_length_a    10.9310 
_cell_length_b    13.6678 
_cell_length_c    15.5408 
_cell_angle_alpha  69.283 
_cell_angle_beta   88.854 
_cell_angle_gamma  77.476 
 
_shelx_F_squared_multiplier     1.000 
 
loop_ 
 _refln_index_h 
 _refln_index_k 
 _refln_index_l 
 _refln_F_squared_calc 
 _refln_F_squared_meas 
 _refln_F_squared_sigma 
 _refln_observed_status 
   1   0   0     3261.52     3632.94    125.68 o 
   3   0   0    14135.29    16603.74    650.10 o 
   4   0   0     4571.22     4977.22    173.58 o 
   5   0   0      149.81      133.09      7.85 o 
   6   0   0       74.74      104.87      7.36 o 
   7   0   0        3.86        3.47      3.84 o 
   8   0   0      123.26      103.65      8.61 o 
   9   0   0      929.20      849.07     35.76 o 
  10   0   0       19.65        9.87      5.18 o 
  11   0   0       59.06       52.42      7.10 o 
  12   0   0      238.76      234.17     15.58 o 
 -12   1   0       94.65      103.77      9.83 o 
 -11   1   0       58.69       72.91      8.35 o 
 -10   1   0      193.18      192.28     13.22 o 
  -9   1   0       35.53       38.92      6.44 o 
  -8   1   0       20.71       17.07      4.87 o 
  -7   1   0      599.99      586.81     25.05 o 
  -6   1   0     1999.59     2104.16     76.29 o 
  -5   1   0      345.62      363.09     15.96 o 
  -4   1   0      725.30      684.01     20.68 o 
  -3   1   0    10556.43    11518.26    322.55 o 
  -2   1   0       72.47       88.52      3.55 o 
  -1   1   0      307.34      343.77     10.15 o 
   1   1   0     5857.32     6545.53    216.73 o 
   2   1   0     3472.93     3799.41    107.08 o 
   3   1   0    16371.47    18921.21    651.62 o 
   4   1   0     1308.62     1463.03     53.01 o 
   5   1   0     6882.29     6904.23    240.12 o 
   6   1   0        7.41       10.69      3.84 o 
   7   1   0       66.39       49.37      5.57 o 
   8   1   0        2.73        2.03      3.84 o 
   9   1   0      346.19      320.84     20.51 o 
  10   1   0      229.03      200.21     16.10 o 
  11   1   0      135.56      128.39     10.34 o 
  12   1   0       30.52       33.47      5.47 o 
 -12   2   0       20.57       33.20     12.20 o 
 -11   2   0      360.72      385.96     23.89 o 
 -10   2   0       48.13       45.69      6.98 o 
  -9   2   0       23.40       29.90      6.11 o 
  -8   2   0       49.34       53.30      9.61 o 
  -7   2   0     1062.29      979.04     38.59 o 
  -6   2   0      160.01      144.90      9.23 o 
  -5   2   0      132.76      183.44      7.10 o 
  -4   2   0     1039.04     1076.46     31.95 o 
  -3   2   0     7890.96     8341.20    234.52 o 
  -2   2   0    14562.58    16111.29    449.94 o 
  -1   2   0     2308.98     2423.81     68.70 o 
   0   2   0      664.53      627.98     18.33 o 
   1   2   0     8668.03     9493.87    326.77 o 
   2   2   0    20700.27    24114.38    797.05 o 
   3   2   0     2119.38     2450.33     69.97 o 
   4   2   0     1743.96     1889.05     54.55 o 
   5   2   0       51.30       71.30      4.69 o 
   6   2   0     2362.10     2223.87     80.51 o 
   7   2   0      965.22      831.48     33.26 o 
   8   2   0     1494.71     1464.58     55.74 o 
   9   2   0       15.83       14.18      4.40 o 
  10   2   0      476.12      438.52     21.94 o 
  11   2   0      121.86      102.93      9.10 o 
  12   2   0      117.76       97.62      8.98 o 
 -11   3   0       45.48       53.92      7.23 o 
 -10   3   0      170.42      179.82     13.16 o 
  -9   3   0       57.13       65.99      8.11 o 
  -8   3   0     1786.04     1759.05     66.91 o 
  -7   3   0      580.07      589.89     37.13 o 
  -6   3   0     1309.33     1335.61     50.64 o 
  -5   3   0     2050.08     2031.62     59.42 o 
  -4   3   0      628.70      530.87     17.14 o 
  -3   3   0      308.61      307.54     10.70 o 
  -2   3   0     3679.03     3742.24    106.10 o 
  -1   3   0     3452.15     3363.10     95.28 o 
   0   3   0     1074.21     1209.44     42.94 o 
   1   3   0        3.50        8.98      4.07 o 
   2   3   0     5582.79     6002.03    168.90 o 
   3   3   0       42.22       46.21      3.09 o 
   4   3   0     8400.63     8937.08    251.28 o 
   5   3   0      153.91      230.96      8.59 o 
   6   3   0      126.89      118.28      7.32 o 
   7   3   0      130.84      128.44      8.86 o 
   8   3   0      340.26      358.03     17.81 o 
   9   3   0      425.49      367.71     19.73 o 
  10   3   0      200.78      186.47     12.47 o 
  11   3   0        1.71        4.63      7.79 o 
  12   3   0       35.74       39.66      5.47 o 
 -11   4   0        0.52        6.91      8.83 o 
 -10   4   0      203.19      210.56     18.17 o 
  -9   4   0       13.54       10.97      8.83 o 
  -8   4   0       15.95       17.94      5.98 o 
  -7   4   0      692.98      660.56     28.83 o 
  -6   4   0     1186.56     1169.29     66.46 o 
  -5   4   0     1701.59     1794.27     53.20 o 
  -4   4   0      213.95      237.94      9.48 o 
  -3   4   0     3808.95     4141.40    117.92 o 
  -2   4   0      390.78      394.93     14.27 o 
  -1   4   0     2075.84     1992.41     57.30 o 
   0   4   0      676.65      712.64     21.66 o 
   1   4   0     5852.51     5932.21    167.15 o 
   2   4   0       21.91       38.58      3.13 o 
   3   4   0       41.07       28.47      2.90 o 
   4   4   0     3733.08     3924.29    104.96 o 
   5   4   0     1146.94     1312.29     39.19 o 
   6   4   0       50.92       46.03      3.69 o 
   7   4   0       48.62       35.94      5.24 o 
   8   4   0       91.78       70.41      7.23 o 
   9   4   0      232.23      231.43     14.05 o 
  10   4   0        2.22        0.00      4.15 o 
  11   4   0       37.48       35.25      5.74 o 
  12   4   0       65.25       65.05     12.20 o 
 -11   5   0       77.07       81.00      9.23 o 
 -10   5   0       52.32       57.56      7.98 o 
  -9   5   0        3.53        7.82      5.36 o 
  -8   5   0       30.96       43.11      7.23 o 
  -7   5   0      785.86      802.45     34.30 o 
  -6   5   0       30.46       29.03      6.11 o 
  -5   5   0     4050.01     4356.08    124.90 o 
  -4   5   0      428.14      451.88     15.79 o 
  -3   5   0      937.24      917.15     28.47 o 
  -2   5   0      734.64      689.25     21.72 o 
  -1   5   0     1023.26     1147.85     34.40 o 
   0   5   0      155.96      148.11      6.16 o 
   1   5   0      883.69      859.08     26.16 o 
   2   5   0     3522.10     3600.30    102.74 o 
   3   5   0     1046.24     1135.70     34.10 o 
   4   5   0     2357.81     2404.86     65.52 o 
   5   5   0      166.03      172.49      7.24 o 
   6   5   0       15.91        7.88      2.78 o 
   7   5   0      988.59      903.93     49.06 o 
   8   5   0      115.15       98.02      8.58 o 
   9   5   0      240.00      236.98     14.26 o 
  10   5   0       36.05       31.20      5.74 o 
  11   5   0      264.27      239.71     15.15 o 
  12   5   0      108.14      119.91     10.26 o 
 -10   6   0      163.61      169.73     16.62 o 
  -9   6   0        3.31        3.41      5.10 o 
  -8   6   0        5.06        5.40      5.45 o 
  -7   6   0       46.68       46.48      7.47 o 
  -6   6   0      138.05      130.26     10.57 o 
  -5   6   0      370.21      371.02     14.46 o 
  -4   6   0      384.66      334.96     12.96 o 
  -3   6   0      211.40      178.29      8.17 o 
  -2   6   0     7155.81     7983.04    225.97 o 
  -1   6   0     1211.10     1277.88     38.49 o 
   0   6   0     6484.47     7049.79    199.13 o 
   1   6   0      299.30      390.83     13.46 o 
   2   6   0      373.29      428.53     14.78 o 
   3   6   0      294.67      387.50     13.67 o 
   4   6   0     2713.81     3099.79     84.05 o 
   5   6   0     2128.21     2075.22     57.80 o 
   6   6   0     1328.80     1405.60     53.24 o 
   7   6   0     1379.28     1413.75     93.71 o 
   8   6   0       34.73       33.71      5.68 o 
   9   6   0      698.40      615.08     28.00 o 
  10   6   0      252.86      229.54     20.51 o 
  11   6   0       95.04      100.69     13.24 o 
  12   6   0      132.51      129.55     11.00 o 
  -9   7   0      159.00      186.26     14.10 o 
  -8   7   0        4.42       14.35      9.35 o 
  -7   7   0      245.30      248.71     23.63 o 
  -6   7   0      482.25      477.33     23.42 o 
  -5   7   0        1.17        1.00      3.55 o 
  -4   7   0        6.33       10.27      3.69 o 
  -3   7   0      473.04      402.75     14.86 o 
  -2   7   0       70.31       83.09      5.65 o 
  -1   7   0     2645.42     2630.07     76.82 o 
   0   7   0       64.29       49.17      3.92 o 
   1   7   0     4193.46     4431.77    126.80 o 
   2   7   0      539.52      493.70     16.97 o 
   3   7   0        1.35        7.17      2.78 o 
   4   7   0      431.51      444.24     15.02 o 
   5   7   0        5.38        2.66      3.00 o 
   6   7   0      400.57      411.70     23.12 o 
   7   7   0      270.07      262.87     19.00 o 
   8   7   0       61.59       55.04      6.98 o 
   9   7   0      845.75      686.33     37.13 o 
  10   7   0      208.30      187.98     13.16 o 
  11   7   0       14.53       22.13      5.10 o 
  12   7   0       31.25       40.48     11.16 o 
  -9   8   0      387.19      431.50     33.23 o 
  -8   8   0      200.07      193.36     14.28 o 
  -7   8   0      265.67      279.07     17.21 o 
  -6   8   0     1108.55     1172.71     48.11 o 
  -5   8   0        0.17        2.73      4.32 o 
  -4   8   0      258.69      263.57     11.97 o 
  -3   8   0     1021.74     1027.86     33.44 o 
  -2   8   0      151.96      163.66     11.48 o 
  -1   8   0      800.16      791.87     25.98 o 
   0   8   0       94.73      148.66      7.36 o 
   1   8   0     1231.15     1241.02     38.36 o 
   2   8   0     1101.64     1058.77     33.38 o 
   3   8   0     1370.61     1385.78     42.63 o 
   4   8   0      921.20      875.02     27.66 o 
   5   8   0     2060.80     2070.80     58.99 o 
   6   8   0     1039.26     1034.25     58.89 o 
   7   8   0       21.64       22.35      4.25 o 
   8   8   0       16.45       14.56      4.95 o 
   9   8   0       26.58       22.21      5.10 o 
  10   8   0       58.35       55.30      7.34 o 
  11   8   0       12.22       21.56      4.87 o 
  12   8   0       12.96        4.36      8.31 o 
  -8   9   0      277.48      295.97     26.48 o 
  -7   9   0       79.93       85.68     12.98 o 
  -6   9   0      332.80      333.36     26.48 o 
  -5   9   0       42.00       62.95     12.20 o 
  -4   9   0        8.82       15.16      7.27 o 
  -3   9   0      295.36      316.49     17.41 o 
  -2   9   0      681.65      644.91     28.27 o 
  -1   9   0     1534.13     1407.74    108.78 o 
   0   9   0       13.55       11.02      5.27 o 
   1   9   0      225.60      240.93     21.81 o 
   2   9   0       92.82       94.69      9.23 o 
   3   9   0      325.42      252.66     14.63 o 
   4   9   0      689.89      583.41     73.47 o 
   5   9   0      333.94      311.72     21.81 o 
   6   9   0     1256.95     1198.18     49.85 o 
   7   9   0     1129.42     1018.59     41.31 o 
   8   9   0      247.74      255.99     22.85 o 
   9   9   0       34.33       20.77      7.79 o 
  10   9   0        0.74        7.79      5.19 o 
  11   9   0      152.02      144.87     16.62 o 
  -7  10   0      348.76      363.48     29.60 o 
  -6  10   0       75.48       67.50     12.46 o 
  -5  10   0       56.97       87.56      9.23 o 
  -4  10   0        0.64       11.99      5.57 o 
  -3  10   0       35.53       44.86      7.36 o 
  -2  10   0        2.68        3.57      5.61 o 
  -1  10   0      695.35      698.84     31.02 o 
   0  10   0       30.79       34.25      7.36 o 
   1  10   0      177.98      142.57     11.46 o 
   2  10   0     1051.21      923.92     38.19 o 
   3  10   0      165.71      175.87     14.02 o 
   4  10   0      455.18      468.65     23.12 o 
   5  10   0       61.70       62.88      7.98 o 
   6  10   0      336.35      349.81     19.08 o 
   7  10   0       64.41       62.70      7.98 o 
   8  10   0      337.74      393.59     30.64 o 
   9  10   0      535.65      550.41     38.94 o 
  10  10   0      294.51      296.49     25.96 o 
  11  10   0       11.59       31.16      8.31 o 
  -6  11   0        0.92       31.16      9.87 o 
  -5  11   0        0.20       31.67      9.87 o 
  -4  11   0      283.75      326.49     19.64 o 
  -3  11   0      191.24      199.48     14.47 o 
  -2  11   0      141.39      142.11     13.24 o 
  -1  11   0       30.04       37.17      7.59 o 
   0  11   0      107.31      112.22     10.94 o 
   1  11   0       65.45       54.59      8.61 o 
   2  11   0      201.94      193.48     14.47 o 
   3  11   0      343.80      367.68     20.52 o 
   4  11   0      220.99      184.08     13.68 o 
   5  11   0      575.56      541.44     47.25 o 
   6  11   0      215.96      230.22     17.91 o 
   7  11   0      487.75      520.81     26.06 o 
   8  11   0       57.75       72.19      8.44 o 
   9  11   0      232.02      247.16     23.89 o 
  10  11   0       36.84       32.19      8.31 o 
  -5  12   0       96.45      142.28     18.17 o 
  -4  12   0       49.88       54.59      8.21 o 
  -3  12   0      496.03      480.88     26.25 o 
  -2  12   0       43.68       51.47     11.94 o 
  -1  12   0        2.42        0.00      5.06 o 
   0  12   0       23.66       19.53     10.39 o 
   1  12   0      552.89      470.31     25.15 o 
   2  12   0       60.88       54.54      9.31 o 
   3  12   0      191.29      183.19     14.47 o 
   4  12   0      194.73      157.70     13.16 o 
   5  12   0        4.63        3.53      5.68 o 
   6  12   0      531.42      518.79     26.80 o 
   7  12   0      145.70      148.42     12.66 o 
   8  12   0      256.50      246.32     22.07 o 
   9  12   0        0.91       17.14      6.75 o 
  10  12   0       95.25      108.52     15.06 o 
  -4  13   0       36.21       54.26      7.98 o 
  -3  13   0      325.63      358.51     22.58 o 
  -2  13   0        8.18        3.63     10.90 o 
  -1  13   0       19.28       31.58     19.73 o 
   0  13   0      328.73      303.08     20.01 o 
   1  13   0      991.57      875.40     89.57 o 
   2  13   0       28.27       26.24     12.98 o 
   3  13   0       19.72       18.53      8.05 o 
   4  13   0      227.09      263.08     17.99 o 
   5  13   0      108.89      117.46     20.51 o 
   6  13   0      432.43      426.53     24.05 o 
   7  13   0      202.95      215.83     15.97 o 
   8  13   0      206.61      193.13     21.03 o 
   9  13   0       55.35       52.44     10.39 o 
  -2  14   0       20.70       25.28      7.00 o 
  -1  14   0       86.92      104.00     11.73 o 
   0  14   0      165.32      173.86     18.17 o 
   1  14   0      838.24      797.90     53.74 o 
   2  14   0      183.64      180.82     15.41 o 
   3  14   0      366.08      364.80     22.76 o 
   4  14   0       35.21       52.88     14.02 o 
   5  14   0      238.78      257.82     17.98 o 
   6  14   0      134.98      148.13     24.66 o 
   7  14   0      286.33      274.18     31.16 o 
   1  15   0      221.45      186.33     15.97 o 
   2  15   0        4.50       15.75      6.13 o 
   3  15   0      274.68      266.64     19.64 o 
   4  15   0      401.15      394.07     34.79 o 
  -6 -14   1       16.88       33.30      7.10 o 
  -5 -14   1        0.22       19.47      5.87 o 
  -4 -14   1      459.07      436.37     25.96 o 
  -3 -14   1      232.89      243.72     17.62 o 
  -2 -14   1      304.77      301.69     20.38 o 
  -1 -14   1      184.36      204.17     16.16 o 
   0 -14   1       65.78       63.14     12.72 o 
   1 -14   1       50.89       72.82      9.36 o 
  -8 -13   1        9.88       15.78      5.68 o 
  -7 -13   1      314.80      287.38     18.71 o 
  -6 -13   1       30.33       41.56      7.10 o 
  -5 -13   1      435.39      395.13     22.95 o 
  -4 -13   1       96.26       90.08     10.09 o 
  -3 -13   1      102.81      145.78     13.03 o 
  -2 -13   1      234.35      265.57     18.54 o 
  -1 -13   1      356.21      345.86     25.96 o 
   0 -13   1      284.60      287.17     19.25 o 
   1 -13   1      491.18      437.96     25.44 o 
   2 -13   1       44.93       72.27      9.83 o 
   3 -13   1        1.16       24.83      9.09 o 
  -9 -12   1      182.48      178.62     19.73 o 
  -8 -12   1      197.55      193.89     22.59 o 
  -7 -12   1      768.56      771.12     35.98 o 
  -6 -12   1      306.17      318.72     19.45 o 
  -5 -12   1      272.20      241.46     16.34 o 
  -4 -12   1       11.28       16.36      6.61 o 
  -3 -12   1      130.17      120.64     11.68 o 
  -2 -12   1        1.96        6.88      6.34 o 
  -1 -12   1      249.87      205.60     15.41 o 
   0 -12   1       47.76       63.80      9.10 o 
   1 -12   1      136.39      134.10     12.42 o 
   2 -12   1       34.20       34.78      7.20 o 
   3 -12   1       19.87       30.01      6.49 o 
   4 -12   1      339.99      404.28     32.45 o 
   5 -12   1        7.15       12.46      9.35 o 
 -10 -11   1        7.97       10.39      6.23 o 
  -9 -11   1        3.95        5.71      6.23 o 
  -8 -11   1      206.43      221.78     15.58 o 
  -7 -11   1       48.54       54.01      7.68 o 
  -6 -11   1     2161.79     2101.51     79.27 o 
  -5 -11   1      300.00      313.62     18.54 o 
  -4 -11   1      277.13      257.66     16.62 o 
  -3 -11   1       17.20       17.25      6.61 o 
  -2 -11   1        0.82        3.63      9.87 o 
  -1 -11   1      754.45      677.17     34.53 o 
   0 -11   1      207.45      189.10     24.40 o 
   1 -11   1      152.93      160.48     13.00 o 
   2 -11   1        2.90        1.65      5.09 o 
   3 -11   1      495.51      504.97     28.04 o 
   4 -11   1        5.86       20.72      9.35 o 
   5 -11   1       52.56       97.10     15.06 o 
   6 -11   1       25.12       48.81     11.42 o 
 -11 -10   1      418.83      382.17     31.16 o 
 -10 -10   1      414.31      364.00     29.60 o 
  -9 -10   1        0.89       20.25      7.27 o 
  -8 -10   1       36.13       33.75      8.83 o 
  -7 -10   1      718.54      698.50     36.61 o 
  -6 -10   1      304.25      326.30     18.35 o 
  -5 -10   1      233.65      232.23     14.67 o 
  -4 -10   1      304.14      276.94     16.47 o 
  -3 -10   1      697.25      678.25     30.29 o 
  -2 -10   1      218.65      208.27     14.26 o 
  -1 -10   1      971.32      850.14     44.40 o 
   0 -10   1        6.91        0.00      5.57 o 
   1 -10   1       73.42       73.43      8.95 o 
   2 -10   1      116.93      115.17     10.42 o 
   3 -10   1      208.14      204.05     14.10 o 
   4 -10   1      189.52      207.86     16.10 o 
   5 -10   1        0.36        2.06      5.71 o 
   7 -10   1      199.67      221.72     22.33 o 
 -11  -9   1       37.10       57.64     10.39 o 
 -10  -9   1       80.42       89.83     12.98 o 
  -9  -9   1      154.54      158.89     17.14 o 
  -8  -9   1     1852.38     1774.81     93.98 o 
  -7  -9   1      249.63      227.16     13.94 o 
  -6  -9   1     1478.02     1461.60     55.62 o 
  -5  -9   1     1769.43     1808.23     66.81 o 
  -4  -9   1      309.03      299.13     16.51 o 
  -3  -9   1        1.16        1.43      7.27 o 
  -2  -9   1      100.21       90.09      9.23 o 
  -1  -9   1        5.56       15.47      6.05 o 
   0  -9   1      164.72      162.49     11.89 o 
   1  -9   1      135.32      120.66     12.46 o 
   2  -9   1     1595.86     1549.19     58.72 o 
   3  -9   1      379.79      383.86     19.82 o 
   4  -9   1     1291.22     1399.95     54.52 o 
   5  -9   1      366.60      397.90     20.38 o 
   6  -9   1      155.34      139.68     16.10 o 
   7  -9   1        0.88       12.98      8.31 o 
   8  -9   1        1.80       27.52      8.83 o 
 -12  -8   1      861.69      781.99     79.96 o 
 -11  -8   1      475.07      439.80     36.87 o 
 -10  -8   1      196.22      185.44     20.25 o 
  -9  -8   1      448.35      402.68     34.27 o 
  -8  -8   1      308.72      305.67     17.25 o 
  -7  -8   1     2477.68     2468.97     82.28 o 
  -6  -8   1      172.24      165.19      8.38 o 
  -5  -8   1        5.47        5.05      3.49 o 
  -4  -8   1      238.56      182.79     13.83 o 
  -3  -8   1     1391.00     1222.65     38.34 o 
  -2  -8   1      543.49      545.76     19.17 o 
  -1  -8   1      563.83      570.54     19.77 o 
   0  -8   1       22.48       24.06      3.55 o 
   1  -8   1        4.83       10.86      3.37 o 
   2  -8   1       73.33       56.41      7.27 o 
   3  -8   1      290.71      311.83     13.48 o 
   4  -8   1      156.03      145.19     10.08 o 
   5  -8   1      583.56      583.38     30.29 o 
   6  -8   1        8.56       14.04      5.84 o 
   7  -8   1       35.34       36.91      6.95 o 
   8  -8   1      763.35      810.80     37.36 o 
   9  -8   1       31.54       62.83     11.42 o 
 -12  -7   1      267.70      224.93     19.21 o 
 -11  -7   1      175.53      152.87     14.80 o 
 -10  -7   1      210.29      202.30     38.42 o 
  -9  -7   1      133.13      108.31     15.32 o 
  -8  -7   1       11.89       10.87      4.95 o 
  -7  -7   1      355.46      361.55     24.51 o 
  -6  -7   1        8.16        4.48      3.34 o 
  -5  -7   1       14.74       16.69      3.70 o 
  -4  -7   1      759.78      804.19     26.25 o 
  -3  -7   1       11.71       22.79      3.41 o 
  -2  -7   1        1.60        4.34      2.54 o 
  -1  -7   1       15.20       15.65      3.41 o 
   0  -7   1     1837.59     1708.29     51.17 o 
   1  -7   1     1433.90     1506.52     45.67 o 
   2  -7   1     2592.80     2727.53     79.79 o 
   3  -7   1      375.00      395.78     14.94 o 
   4  -7   1       54.32       54.62      7.24 o 
   5  -7   1      335.64      338.66     14.24 o 
   6  -7   1      351.08      333.81     18.26 o 
   7  -7   1      370.89      391.25     28.82 o 
   8  -7   1     1168.04     1200.92     50.63 o 
   9  -7   1      186.33      199.58     25.44 o 
 -12  -6   1       29.41       32.84      5.51 o 
 -11  -6   1      418.49      395.09     27.78 o 
 -10  -6   1      430.78      363.74     19.79 o 
  -9  -6   1      166.61      146.11     11.00 o 
  -8  -6   1      843.72      773.44     35.05 o 
  -7  -6   1      403.66      424.79     28.77 o 
  -6  -6   1     3202.92     3212.05     88.34 o 
  -5  -6   1        1.45        0.00      2.85 o 
  -4  -6   1     4117.60     4268.84    122.52 o 
  -3  -6   1        3.67        2.56      3.09 o 
  -2  -6   1     4770.22     4978.97    141.77 o 
  -1  -6   1      826.21      989.77     30.45 o 
   0  -6   1     1227.15     1366.74     40.98 o 
   1  -6   1     1773.79     1882.49     55.48 o 
   2  -6   1       73.97       94.73      6.79 o 
   3  -6   1      933.91      955.45     30.15 o 
   4  -6   1       29.43       21.48      3.89 o 
   5  -6   1      423.49      387.93     15.07 o 
   6  -6   1       75.99       73.20      8.35 o 
   7  -6   1       51.91       60.40      9.09 o 
   8  -6   1        2.98       14.90      5.66 o 
   9  -6   1        0.88        5.62      9.61 o 
  10  -6   1       24.50       25.10      5.98 o 
 -12  -5   1       95.97       87.29      8.61 o 
 -11  -5   1        3.09        5.19      4.12 o 
 -10  -5   1       38.73       43.35      8.05 o 
  -9  -5   1      158.53      134.07     10.42 o 
  -8  -5   1      775.61      697.87     47.25 o 
  -7  -5   1      173.99      178.22     13.00 o 
  -6  -5   1      231.13      222.78      9.04 o 
  -5  -5   1     2735.56     2859.29     78.34 o 
  -4  -5   1      263.50      266.75     11.47 o 
  -3  -5   1     8542.05     9376.50    264.30 o 
  -2  -5   1      415.16      467.59     15.58 o 
  -1  -5   1        4.85        0.76      2.02 o 
   0  -5   1      155.34      153.03      6.66 o 
   1  -5   1     1156.31     1114.77     33.58 o 
   2  -5   1      180.53      162.66      7.16 o 
   3  -5   1     1671.07     1577.41     46.84 o 
   4  -5   1        5.88       16.01      4.39 o 
   5  -5   1     1322.82     1450.82     44.23 o 
   6  -5   1     1063.69     1002.40     90.87 o 
   7  -5   1      200.08      196.70     13.08 o 
   8  -5   1       46.37       60.80      8.11 o 
   9  -5   1        0.33        9.26      9.09 o 
  10  -5   1      352.64      322.71     19.52 o 
 -12  -4   1        0.06        1.39      3.47 o 
 -11  -4   1       29.68       34.56     12.98 o 
 -10  -4   1       11.05       16.98      4.71 o 
  -9  -4   1      107.35       90.13      9.09 o 
  -8  -4   1       38.66       54.05      6.35 o 
  -7  -4   1       14.51        9.26      4.12 o 
  -6  -4   1      819.39      863.38     25.77 o 
  -5  -4   1     3821.11     4257.84    114.81 o 
  -4  -4   1     1235.01     1294.31     45.52 o 
  -3  -4   1       10.96        8.99      2.51 o 
  -2  -4   1      526.49      561.89     17.65 o 
  -1  -4   1      124.54      134.10      5.76 o 
   0  -4   1       91.39       87.63      4.48 o 
   1  -4   1     3015.45     3417.67    132.15 o 
   2  -4   1      151.18      216.73      8.25 o 
   3  -4   1      384.82      462.92     15.41 o 
   4  -4   1     4463.64     4569.36    130.25 o 
   5  -4   1     1987.20     2170.10     63.81 o 
   6  -4   1     1878.98     1651.01    158.63 o 
   7  -4   1       69.34       85.30      8.83 o 
   8  -4   1      606.41      621.54     28.61 o 
   9  -4   1       55.58       67.36      8.23 o 
  10  -4   1       92.00       97.50      9.97 o 
  11  -4   1       46.92       66.56      9.35 o 
 -12  -3   1      155.49      163.77     12.20 o 
 -11  -3   1      165.37      155.86     16.10 o 
 -10  -3   1        9.49        6.17      5.45 o 
  -9  -3   1       25.82       27.89      5.47 o 
  -8  -3   1      781.92      681.29     29.13 o 
  -7  -3   1        0.48        0.52      3.46 o 
  -6  -3   1     3066.66     3349.50    105.21 o 
  -5  -3   1     1054.08     1064.92     30.29 o 
  -4  -3   1     3430.74     3567.41     94.96 o 
  -3  -3   1      617.35      621.22     19.21 o 
  -2  -3   1      203.75      196.58      7.28 o 
  -1  -3   1      904.88      905.85     26.91 o 
   0  -3   1     2132.87     2327.84     66.37 o 
   1  -3   1      668.39      603.32     18.29 o 
   2  -3   1     1636.18     1623.53     47.02 o 
   3  -3   1     1393.01     1380.14     40.52 o 
   4  -3   1     2423.00     2517.87     72.64 o 
   5  -3   1      138.47      136.47      6.49 o 
   6  -3   1      111.58      101.75      8.11 o 
   7  -3   1      368.91      367.08     18.32 o 
   8  -3   1       88.86       69.77      8.11 o 
   9  -3   1     1132.52     1111.71     45.91 o 
  10  -3   1        0.57        1.15      4.48 o 
  11  -3   1      241.33      263.49     24.40 o 
 -12  -2   1       27.57       32.84      5.36 o 
 -11  -2   1       47.58       59.92      6.98 o 
 -10  -2   1       78.37       79.23      8.83 o 
  -9  -2   1       19.04       13.94      4.71 o 
  -8  -2   1       23.41       18.49      4.71 o 
  -7  -2   1     2375.03     2451.80     88.86 o 
  -6  -2   1      358.12      369.49     16.83 o 
  -5  -2   1      936.44      862.09     24.80 o 
  -4  -2   1     1272.82     1434.48     39.31 o 
  -3  -2   1      433.49      487.32     17.80 o 
  -2  -2   1    40952.52    51010.59   1684.48 o 
  -1  -2   1    13457.01    15307.10    427.19 o 
   0  -2   1       10.23       11.18      1.80 o 
   1  -2   1    15011.19    17383.83    485.83 o 
   2  -2   1     2053.39     2070.31     59.22 o 
   3  -2   1       82.62      108.41      4.92 o 
   4  -2   1        5.60        0.92      2.00 o 
   5  -2   1      800.30      833.98     25.77 o 
   6  -2   1        4.08        8.04      3.67 o 
   7  -2   1      154.03      127.61      9.10 o 
   8  -2   1        7.60       10.24      4.87 o 
   9  -2   1      227.00      209.32     13.59 o 
  10  -2   1      126.69      142.09     12.46 o 
  11  -2   1      157.32      138.31     27.52 o 
  12  -2   1       72.14       66.59      8.11 o 
 -12  -1   1        8.72        6.08      3.74 o 
 -11  -1   1      232.79      198.73     13.45 o 
 -10  -1   1       35.83       36.32      5.98 o 
  -9  -1   1      125.49      105.51      8.98 o 
  -8  -1   1      265.75      237.50     13.35 o 
  -7  -1   1      373.10      359.86     17.07 o 
  -6  -1   1     1576.58     1560.75     57.65 o 
  -5  -1   1     1406.19     1666.44     60.76 o 
  -4  -1   1     1620.82     1756.38     68.72 o 
  -3  -1   1     3070.76     3143.44     89.25 o 
  -2  -1   1       53.24       50.25      2.56 o 
  -1  -1   1       14.16       24.29      1.58 o 
   0  -1   1     6804.04     7532.52    211.39 o 
   1  -1   1     4765.36     4990.71    140.19 o 
   2  -1   1     3528.82     3755.22    105.88 o 
   3  -1   1    12693.29    13678.12    452.54 o 
   4  -1   1       18.35       19.64      3.04 o 
   5  -1   1      167.92      186.29      7.10 o 
   6  -1   1     2017.05     1996.18     72.59 o 
   7  -1   1        2.85        6.09      4.07 o 
   8  -1   1       25.62       37.01      6.05 o 
   9  -1   1      495.08      472.07     31.41 o 
  10  -1   1       24.66       20.47      5.57 o 
  11  -1   1        2.00        8.76      4.07 o 
  12  -1   1       16.46       20.69      5.09 o 
 -12   0   1       13.77        8.37      4.01 o 
 -11   0   1       12.54       14.15      4.93 o 
 -10   0   1      499.37      459.81     22.68 o 
  -9   0   1      610.45      559.97     25.56 o 
  -8   0   1      335.59      281.52     14.84 o 
  -7   0   1       54.95       66.99      6.23 o 
  -6   0   1      658.74      589.47     24.31 o 
  -5   0   1        4.46        2.08      3.46 o 
  -4   0   1     3416.59     3668.74    128.41 o 
  -3   0   1     2254.29     2539.39     89.23 o 
  -2   0   1     1700.25     1749.83     61.36 o 
  -1   0   1    10068.40    12269.31    341.31 o 
   0   0   1      392.77        0.00      0.52 o 
   1   0   1     4358.33     4573.08    128.36 o 
   2   0   1    24325.58    29055.98    808.33 o 
   3   0   1      415.15      385.97     12.05 o 
   4   0   1      412.79      381.35     13.90 o 
   5   0   1     2888.09     2995.23    105.93 o 
   6   0   1      531.49      455.84     22.59 o 
   7   0   1     1005.05      982.41     38.36 o 
   8   0   1       88.23       73.03      7.10 o 
   9   0   1      429.53      439.20     21.20 o 
  10   0   1     1143.54     1066.42     44.11 o 
  11   0   1      158.20      165.17     22.85 o 
  12   0   1        0.90        5.71      4.15 o 
 -12   1   1        0.25       14.71      4.71 o 
 -11   1   1      253.36      241.77     23.37 o 
 -10   1   1      359.56      313.41     17.81 o 
  -9   1   1      734.01      673.59     31.16 o 
  -8   1   1      284.36      269.49     14.84 o 
  -7   1   1     1015.39      979.93     38.59 o 
  -6   1   1       72.06      100.71     11.42 o 
  -5   1   1       68.12       42.23      4.71 o 
  -4   1   1       41.90       29.77      3.84 o 
  -3   1   1      442.73      409.33     12.84 o 
  -2   1   1      556.34      543.94     19.89 o 
  -1   1   1     1744.64     1706.69     63.35 o 
   1   1   1      588.27      584.22     17.02 o 
   2   1   1     7577.48     8485.34    238.14 o 
   3   1   1    16772.74    19214.54    538.81 o 
   4   1   1      229.90      224.37     14.02 o 
   5   1   1       80.41       88.54      6.23 o 
   6   1   1       84.66      116.01      7.61 o 
   7   1   1      967.27      857.32     34.14 o 
   8   1   1      267.88      245.09     21.29 o 
   9   1   1       76.86       58.65      7.10 o 
  10   1   1      729.56      638.22     28.90 o 
  11   1   1      111.84      119.11      9.97 o 
  12   1   1       71.53       72.54      8.83 o 
 -12   2   1      153.12      134.23     11.46 o 
 -11   2   1       44.29       33.55      6.11 o 
 -10   2   1      370.98      367.51     30.38 o 
  -9   2   1       91.96       79.41      8.34 o 
  -8   2   1     1450.44     1316.40     51.53 o 
  -7   2   1       41.20       46.93      7.01 o 
  -6   2   1      356.78      344.10     16.19 o 
  -5   2   1      144.16      196.63      7.41 o 
  -4   2   1       37.23       34.13      2.48 o 
  -3   2   1        4.34        2.00      1.86 o 
  -2   2   1     8304.75     8856.90    275.87 o 
  -1   2   1    23285.47    26551.41   2104.01 o 
   0   2   1      638.72      583.37     25.70 o 
   1   2   1      837.04      858.51     24.89 o 
   2   2   1      400.16      395.06     12.24 o 
   3   2   1      502.98      550.51     18.02 o 
   4   2   1     5057.52     5321.88    150.32 o 
   5   2   1      203.51      290.64      9.97 o 
   6   2   1      510.95      520.90     21.80 o 
   7   2   1      439.03      391.09     17.95 o 
   8   2   1      641.67      600.29     26.02 o 
   9   2   1       32.61       32.49      5.85 o 
  10   2   1       19.21       27.89      5.57 o 
  11   2   1      657.24      582.83     42.84 o 
  12   2   1        8.73       14.93      4.12 o 
 -11   3   1      143.15      149.25     14.54 o 
 -10   3   1       47.80       50.42     16.62 o 
  -9   3   1        5.98        9.87      5.19 o 
  -8   3   1      471.09      453.42     22.03 o 
  -7   3   1      345.73      310.51     24.92 o 
  -6   3   1      994.62      985.04     38.59 o 
  -5   3   1      575.32      513.12     16.83 o 
  -4   3   1       17.62       14.53      2.61 o 
  -3   3   1      600.49      659.16     20.27 o 
  -2   3   1     5759.68     6236.11    192.37 o 
  -1   3   1     1874.53     1925.25     66.30 o 
   0   3   1     2592.80     2354.81    115.27 o 
   1   3   1     6305.98     6572.12    324.27 o 
   2   3   1      615.93      625.05     18.94 o 
   3   3   1     5105.78     5408.93    152.75 o 
   4   3   1      336.71      282.18      8.28 o 
   5   3   1        7.69        9.57      2.05 o 
   6   3   1       91.91      131.58      9.23 o 
   7   3   1      277.74      267.80     13.82 o 
   8   3   1      356.68      302.72     20.77 o 
   9   3   1       11.27       12.46      4.98 o 
  10   3   1      594.33      572.84     26.62 o 
  11   3   1       88.24       75.39      8.21 o 
  12   3   1      206.50      190.47     13.45 o 
 -11   4   1      152.52      140.46     25.18 o 
 -10   4   1        1.30        3.47      4.73 o 
  -9   4   1      173.60      158.21     16.36 o 
  -8   4   1      203.14      192.18     12.94 o 
  -7   4   1       10.95        4.08      4.98 o 
  -6   4   1       27.32       14.69      4.98 o 
  -5   4   1     1425.04     1482.90     44.42 o 
  -4   4   1     7806.03     8688.71    244.92 o 
  -3   4   1      274.10      310.99     11.27 o 
  -2   4   1     2886.96     2740.73     92.68 o 
  -1   4   1      152.79      163.62      6.30 o 
   0   4   1      913.10      846.02     25.05 o 
   1   4   1     1093.51      991.42     30.31 o 
   2   4   1      604.57      670.03     22.54 o 
   3   4   1     1107.08     1053.49     31.48 o 
   4   4   1     1678.24     1839.53     53.53 o 
   5   4   1     1058.82      968.61     29.62 o 
   6   4   1      426.04      510.89     19.57 o 
   7   4   1      471.11      384.64     18.04 o 
   8   4   1      364.09      326.30     16.63 o 
   9   4   1      853.78      798.77     34.08 o 
  10   4   1      152.72      133.02     10.48 o 
  11   4   1      113.85       98.26      9.23 o 
  12   4   1      276.25      231.00     15.15 o 
 -11   5   1        7.09       12.09      5.19 o 
 -10   5   1      122.68      127.20     19.99 o 
  -9   5   1       38.96       48.04      7.36 o 
  -8   5   1      117.30      116.97     10.26 o 
  -7   5   1        5.37        0.00      5.24 o 
  -6   5   1      210.09      161.42     10.79 o 
  -5   5   1        0.77        0.00      3.23 o 
  -4   5   1     1346.90     1301.53     39.40 o 
  -3   5   1     2294.98     2214.63     64.58 o 
  -2   5   1     1154.28     1202.19     35.95 o 
  -1   5   1     8340.09     9133.27    256.15 o 
   0   5   1      874.44      881.02     26.46 o 
   1   5   1     4715.86     4761.93    134.88 o 
   2   5   1     4600.38     4810.46    128.69 o 
   3   5   1     6319.57     6829.38    180.98 o 
   4   5   1      209.35      222.15      8.87 o 
   5   5   1      138.16      141.20      6.63 o 
   6   5   1      557.55      560.69     20.05 o 
   7   5   1       12.53       16.69      3.69 o 
   8   5   1       36.02       38.82      6.49 o 
   9   5   1      297.48      264.24     15.15 o 
  10   5   1        0.42        2.96      4.12 o 
  11   5   1      182.06      137.61     17.91 o 
  12   5   1       61.53       65.59     11.42 o 
 -10   6   1       17.53       25.52      6.21 o 
  -9   6   1      188.21      189.35     14.10 o 
  -8   6   1       28.86       26.78      6.49 o 
  -7   6   1      787.53      794.61     34.37 o 
  -6   6   1      220.17      223.07     13.74 o 
  -5   6   1      273.48      286.04     12.00 o 
  -4   6   1      338.26      378.28     14.05 o 
  -3   6   1       13.78       11.29      3.13 o 
  -2   6   1     1862.62     2101.32     61.43 o 
  -1   6   1      168.68      112.62      5.63 o 
   0   6   1     3713.90     3923.78    112.05 o 
   1   6   1      842.92      779.40     24.18 o 
   2   6   1     4029.40     3907.66    132.82 o 
   3   6   1        3.48       19.15      3.14 o 
   4   6   1       93.30       64.85      5.28 o 
   5   6   1     2110.83     2309.24     67.55 o 
   6   6   1      371.35      315.07     13.31 o 
   7   6   1       11.24       10.22      4.08 o 
   8   6   1      642.97      569.72     25.79 o 
   9   6   1      143.85      141.27     19.99 o 
  10   6   1       33.95       34.88      6.05 o 
  11   6   1       91.91      109.62      9.68 o 
  12   6   1      304.62      263.62     25.70 o 
 -10   7   1       20.71       35.33      6.79 o 
  -9   7   1       25.43       35.41      6.49 o 
  -8   7   1       29.32       33.84      6.73 o 
  -7   7   1       70.17       69.71      8.58 o 
  -6   7   1       77.87       83.77     14.28 o 
  -5   7   1        6.05       10.76      3.88 o 
  -4   7   1      703.37      765.81     25.52 o 
  -3   7   1      347.06      385.04     14.38 o 
  -2   7   1      142.95      111.74      6.36 o 
  -1   7   1        1.42        3.92      2.64 o 
   0   7   1     1291.25     1247.61     37.75 o 
   1   7   1     1361.64     1343.85     40.45 o 
   2   7   1      762.36      743.95     23.78 o 
   3   7   1      422.58      419.61     14.00 o 
   4   7   1     1508.45     1774.22     53.09 o 
   5   7   1      245.92      212.67      9.45 o 
   6   7   1      157.11      155.07      8.02 o 
   7   7   1      912.80      855.81     51.55 o 
   8   7   1      420.06      349.35     45.95 o 
   9   7   1      455.91      399.10     30.64 o 
  10   7   1       83.02       71.16      9.61 o 
  11   7   1      969.58      869.45     74.25 o 
  12   7   1       49.95       45.61      6.35 o 
  -9   8   1       65.98       69.58     11.94 o 
  -8   8   1       54.58       75.81     11.94 o 
  -7   8   1      232.16      247.73     25.44 o 
  -6   8   1      403.12      400.01     21.09 o 
  -5   8   1      570.86      601.34     21.94 o 
  -4   8   1      105.06      100.65      6.88 o 
  -3   8   1     1193.34     1187.17     46.96 o 
  -2   8   1     3110.85     3253.30     94.88 o 
  -1   8   1      510.17      511.76     17.97 o 
   0   8   1      184.33      208.59      8.85 o 
   1   8   1     2034.29     2206.12     65.18 o 
   2   8   1       87.42      103.60      5.52 o 
   3   8   1      689.85      633.29     26.77 o 
   4   8   1      320.94      279.79     10.72 o 
   5   8   1      247.94      250.27     13.47 o 
   6   8   1      778.32      766.52     35.15 o 
   7   8   1        1.32        0.00      3.16 o 
   8   8   1       39.68       37.79      6.35 o 
   9   8   1      126.08      110.52      9.72 o 
  10   8   1        3.76       15.37      4.67 o 
  11   8   1       68.12       59.54     15.58 o 
  12   8   1      108.92      105.04     22.59 o 
  -8   9   1       35.37       35.31      9.35 o 
  -7   9   1      137.71      166.16     17.65 o 
  -6   9   1      333.54      336.48     26.48 o 
  -5   9   1      349.87      367.13     19.09 o 
  -4   9   1      873.02      852.09     50.37 o 
  -3   9   1      839.70      907.70     37.27 o 
  -2   9   1       26.97       31.27      6.35 o 
  -1   9   1      554.79      528.40     40.50 o 
   0   9   1      161.73      142.37     10.57 o 
   1   9   1        0.48        4.95      5.06 o 
   2   9   1      314.79      253.31     22.59 o 
   3   9   1      207.89      216.44     13.45 o 
   4   9   1      748.24      695.61    111.38 o 
   5   9   1      682.60      671.94     29.00 o 
   6   9   1       20.78       27.45      6.11 o 
   7   9   1      261.82      265.62     15.37 o 
   8   9   1      366.64      349.46     27.52 o 
   9   9   1      363.51      390.48     29.60 o 
  10   9   1      403.46      354.65     28.56 o 
  11   9   1        1.59        6.75      5.19 o 
  12   9   1       86.69       75.29     11.42 o 
  -7  10   1      228.42      208.74     21.29 o 
  -6  10   1       74.68       79.96     12.98 o 
  -5  10   1      374.73      399.31     29.60 o 
  -4  10   1     1974.30     2106.07     79.11 o 
  -3  10   1      282.36      269.45     16.14 o 
  -2  10   1      235.88      216.31     14.13 o 
  -1  10   1        8.38        5.65      5.74 o 
   0  10   1       17.38       11.71      5.41 o 
   1  10   1      801.69      705.86     39.98 o 
   2  10   1      415.67      433.32     28.56 o 
   3  10   1      486.00      467.36     22.93 o 
   4  10   1       26.66       23.89      6.61 o 
   5  10   1     1557.67     1506.83     57.82 o 
   6  10   1      135.58      140.95     11.16 o 
   7  10   1        9.96       11.42      5.51 o 
   8  10   1        3.40        6.23      6.75 o 
   9  10   1       86.68       65.43     11.94 o 
  10  10   1      301.44      300.13     25.96 o 
  11  10   1        8.79       10.90      5.71 o 
  -6  11   1       50.05       58.68     11.94 o 
  -5  11   1      369.19      378.02     32.19 o 
  -4  11   1      473.26      525.84     26.98 o 
  -3  11   1      358.14      359.86     20.55 o 
  -2  11   1      164.38      158.47     19.47 o 
  -1  11   1       93.62       88.93      9.73 o 
   0  11   1       85.06       72.30      9.87 o 
   1  11   1      286.15      254.71     16.47 o 
   2  11   1        1.79        4.80      6.34 o 
   3  11   1        1.95        5.34      6.52 o 
   4  11   1      964.33      844.34     36.72 o 
   5  11   1      350.44      322.16     18.71 o 
   6  11   1     1487.52     1413.18    112.16 o 
   7  11   1      883.64      898.83     50.63 o 
   8  11   1        8.79        7.53      4.77 o 
   9  11   1        0.79        0.00      5.19 o 
  10  11   1        1.38       11.94      6.23 o 
  11  11   1       12.70       21.29      6.75 o 
  -5  12   1       31.08       44.66     10.39 o 
  -4  12   1      111.13      121.79     23.37 o 
  -3  12   1      249.96      234.53     16.68 o 
  -2  12   1        6.09       16.82      6.05 o 
  -1  12   1      333.27      328.78     29.60 o 
   0  12   1     1256.09     1265.44     61.01 o 
   1  12   1      254.94      256.78     28.56 o 
   2  12   1      967.67      898.61     39.84 o 
   3  12   1      143.12      118.73     23.89 o 
   4  12   1       17.11       21.85      6.86 o 
   5  12   1        0.38        7.67      6.21 o 
   6  12   1     1049.62      961.24     52.18 o 
   7  12   1       32.21       37.61      7.15 o 
   8  12   1        2.13       15.06      5.51 o 
   9  12   1       24.16       31.16      8.83 o 
  10  12   1       11.14       28.04      7.79 o 
  -4  13   1       40.89       67.42      8.99 o 
  -3  13   1      253.14      240.44     17.41 o 
  -2  13   1      162.51      195.12     19.73 o 
  -1  13   1      309.15      296.86     19.64 o 
   0  13   1      579.48      549.68     29.01 o 
   1  13   1        8.83       22.78      6.82 o 
   2  13   1       12.35       17.30      6.82 o 
   3  13   1       41.11       46.31      8.86 o 
   4  13   1      131.26      178.90     14.84 o 
   5  13   1      383.39      377.18     22.59 o 
   6  13   1      224.27      234.25     16.70 o 
   7  13   1        3.00       21.55      6.24 o 
   8  13   1       77.56       79.15     10.39 o 
   9  13   1        4.98       12.98      7.27 o 
  -2  14   1       24.19       22.85      6.91 o 
  -1  14   1       96.14      110.15     12.05 o 
   0  14   1      405.90      420.96     25.15 o 
   1  14   1        7.04       23.01      6.72 o 
   2  14   1       15.21       15.36     14.80 o 
   3  14   1        0.30       19.29     21.03 o 
   4  14   1      357.82      346.64     22.03 o 
   5  14   1      106.54      118.10     11.93 o 
   6  14   1      326.85      331.26     21.11 o 
   7  14   1        0.28       22.07      6.24 o 
   8  14   1      180.35      193.87     31.67 o 
   0  15   1       93.15       92.93     11.19 o 
   1  15   1        6.24        2.23      5.47 o 
   2  15   1      398.31      429.09     28.56 o 
   3  15   1      314.17      284.48     27.78 o 
   4  15   1       29.43       39.49      7.10 o 
   5  15   1      273.84      294.34     42.32 o 
   6  15   1        5.87       25.51      8.57 o 
  -5 -14   2      262.24      319.30     20.55 o 
  -4 -14   2       16.38       31.67      8.83 o 
  -3 -14   2       30.83       57.64     11.94 o 
  -2 -14   2      114.50       83.08     14.54 o 
  -1 -14   2       18.63       19.73      7.27 o 
   0 -14   2        0.55       10.90      6.75 o 
  -8 -13   2      128.83      138.39     12.30 o 
  -7 -13   2        7.65       25.95      6.05 o 
  -6 -13   2        2.39        0.00      4.87 o 
  -5 -13   2        5.20       13.24     11.94 o 
  -4 -13   2       38.36       50.00      9.61 o 
  -3 -13   2      152.22      142.50     15.06 o 
  -2 -13   2      963.63      941.26     42.76 o 
  -1 -13   2        1.52        3.86      5.97 o 
   0 -13   2      858.01      878.60     40.91 o 
   1 -13   2        2.25       18.50      8.83 o 
   2 -13   2      128.02      126.18     17.14 o 
  -9 -12   2       51.79       36.87      9.35 o 
  -8 -12   2       69.11       76.30      8.62 o 
  -7 -12   2      225.34      235.17     29.08 o 
  -6 -12   2        4.87       17.75      5.98 o 
  -5 -12   2      658.20      601.66     29.73 o 
  -4 -12   2       19.20       26.42     12.72 o 
  -3 -12   2      414.97      373.97     21.48 o 
  -2 -12   2        7.86       14.19      6.98 o 
  -1 -12   2       22.65       33.89      7.36 o 
   0 -12   2      538.70      491.47     26.25 o 
   1 -12   2       92.52      122.54     11.89 o 
   2 -12   2       41.16       51.78      8.31 o 
   3 -12   2      272.02      289.39     19.09 o 
   4 -12   2        2.37       20.01      8.57 o 
 -10 -11   2       42.03       42.58      8.83 o 
  -9 -11   2      618.95      524.45     38.94 o 
  -8 -11   2        2.88        0.00      5.71 o 
  -7 -11   2      528.13      572.71     28.09 o 
  -6 -11   2        1.10        2.40      5.31 o 
  -5 -11   2      428.60      427.02     22.59 o 
  -4 -11   2      727.45      644.20     30.11 o 
  -3 -11   2      165.96      164.03     13.03 o 
  -2 -11   2      159.61      182.61     14.13 o 
  -1 -11   2      489.26      454.90     24.05 o 
   0 -11   2       19.02       14.75      6.73 o 
   1 -11   2        2.55        1.53      5.66 o 
   2 -11   2       85.15       84.71      9.68 o 
   3 -11   2      124.73      128.71     11.56 o 
   4 -11   2      167.66      215.27     15.41 o 
   5 -11   2       97.49       90.35     15.06 o 
 -10 -10   2      127.70      116.31     14.54 o 
  -9 -10   2      853.88      732.67     47.77 o 
  -8 -10   2     1086.74      959.58     58.16 o 
  -7 -10   2       49.51       42.55      6.79 o 
  -6 -10   2     1475.69     1385.35     54.34 o 
  -5 -10   2       71.44       68.83      8.26 o 
  -4 -10   2      410.26      361.03     19.46 o 
  -3 -10   2       48.86       41.53      7.68 o 
  -2 -10   2      694.71      633.22     29.00 o 
  -1 -10   2        2.46        3.08      5.66 o 
   0 -10   2      347.77      378.66     20.19 o 
   1 -10   2        8.12       12.15      6.35 o 
   2 -10   2      231.22      240.70     15.42 o 
   3 -10   2      233.56      248.72     15.97 o 
   4 -10   2      524.45      554.73     27.35 o 
   5 -10   2      299.08      347.71     20.36 o 
   6 -10   2       88.83      114.24     16.62 o 
 -11  -9   2      161.63      128.26     15.58 o 
 -10  -9   2       20.51       31.16      7.79 o 
  -9  -9   2        2.50        4.15      5.19 o 
  -8  -9   2      784.72      765.90     47.25 o 
  -7  -9   2      163.88      182.89     12.47 o 
  -6  -9   2      181.71      173.20     12.98 o 
  -5  -9   2      242.84      262.31     12.28 o 
  -4  -9   2      252.03      266.69     22.57 o 
  -3  -9   2     1183.36     1170.49     45.70 o 
  -2  -9   2        1.13        0.00      5.66 o 
  -1  -9   2      438.97      386.59     19.82 o 
   0  -9   2       30.04       30.57      8.31 o 
   1  -9   2      306.02      286.28     16.16 o 
   2  -9   2     1115.21     1093.57     43.67 o 
   3  -9   2      261.80      268.67     15.97 o 
   4  -9   2        0.83        2.83      4.87 o 
   5  -9   2     1712.70     1858.92    100.73 o 
   6  -9   2        0.57        2.60      6.75 o 
   7  -9   2      256.42      282.47     24.40 o 
 -11  -8   2      201.02      175.97     15.06 o 
 -10  -8   2      440.48      367.19     28.04 o 
  -9  -8   2     1227.50     1100.19    100.99 o 
  -8  -8   2     1070.47      908.39     66.77 o 
  -7  -8   2     1415.21     1425.73     49.65 o 
  -6  -8   2       17.41       18.62      4.21 o 
  -5  -8   2      140.16      152.51      8.55 o 
  -4  -8   2       24.78       27.23      4.32 o 
  -3  -8   2      528.55      563.17     20.08 o 
  -2  -8   2      108.02      114.09      9.34 o 
  -1  -8   2        2.99       10.58      3.50 o 
   0  -8   2      506.32      431.99     16.18 o 
   1  -8   2      202.89      221.65     10.36 o 
   2  -8   2      629.02      621.62     22.08 o 
   3  -8   2      107.08       83.41      6.76 o 
   4  -8   2      706.76      764.33     28.52 o 
   5  -8   2        0.79       10.29      4.31 o 
   6  -8   2      144.82      144.14     12.72 o 
   7  -8   2      147.99      160.18     12.66 o 
   8  -8   2       96.24      119.43     11.00 o 
 -12  -7   2       37.12       50.25      9.09 o 
 -11  -7   2       18.59       19.87      6.75 o 
 -10  -7   2     1573.52     1432.03     88.01 o 
  -9  -7   2       31.39       27.92      5.97 o 
  -8  -7   2     1440.87     1341.62     70.89 o 
  -7  -7   2      148.43      130.62      7.94 o 
  -6  -7   2       82.90       81.94      5.94 o 
  -5  -7   2     1876.70     1890.75     57.16 o 
  -4  -7   2     1031.69     1027.12     32.82 o 
  -3  -7   2      200.19      177.84      8.47 o 
  -2  -7   2      992.02      898.98     28.86 o 
  -1  -7   2      100.59       92.94      7.35 o 
   0  -7   2       48.06       67.68      5.09 o 
   1  -7   2      215.41      169.09      8.29 o 
   2  -7   2      707.75      723.72     24.36 o 
   3  -7   2        1.68        0.00      4.12 o 
   4  -7   2       55.12       51.02      5.46 o 
   5  -7   2      201.12      199.21     10.31 o 
   6  -7   2        5.68        4.94      5.24 o 
   7  -7   2      858.03      871.15     38.15 o 
   8  -7   2      405.61      424.38     23.05 o 
   9  -7   2       83.79       92.58      9.83 o 
 -12  -6   2      246.02      240.54     15.94 o 
 -11  -6   2       62.79       44.00      7.79 o 
 -10  -6   2      345.52      335.25     18.68 o 
  -9  -6   2      190.88      158.04     20.77 o 
  -8  -6   2      332.63      296.35     15.26 o 
  -7  -6   2      570.57      608.01     23.91 o 
  -6  -6   2        0.01        0.00      2.90 o 
  -5  -6   2      465.78      453.20     16.34 o 
  -4  -6   2      678.97      799.60     25.91 o 
  -3  -6   2     8137.45     8643.59    244.32 o 
  -2  -6   2      996.60      929.02     29.15 o 
  -1  -6   2      364.77      467.33     19.83 o 
   0  -6   2       17.92       20.80      3.19 o 
   1  -6   2        7.71        4.57      2.86 o 
   2  -6   2      305.00      323.24     12.48 o 
   3  -6   2       23.16       49.51      4.55 o 
   4  -6   2      747.00      704.09     23.77 o 
   5  -6   2     1161.46     1200.50     38.00 o 
   6  -6   2      253.23      233.07     14.19 o 
   7  -6   2      117.41      134.32     21.03 o 
   8  -6   2        3.44       11.26      5.47 o 
   9  -6   2       25.02       31.47      6.73 o 
  10  -6   2        5.11       13.68      5.61 o 
 -12  -5   2       10.68       10.75      9.09 o 
 -11  -5   2      502.36      458.94     23.58 o 
 -10  -5   2       68.69       62.99      7.47 o 
  -9  -5   2      197.65      194.57     12.79 o 
  -8  -5   2      650.48      614.89     28.04 o 
  -7  -5   2      186.50      178.62      8.10 o 
  -6  -5   2     1618.41     1525.57     43.79 o 
  -5  -5   2      110.17      121.75      6.33 o 
  -4  -5   2     2234.75     2385.45     69.64 o 
  -3  -5   2      359.98      292.32     10.87 o 
  -2  -5   2      442.04      458.02     15.48 o 
  -1  -5   2      999.01     1072.40     32.51 o 
   0  -5   2     2361.02     2442.67     70.77 o 
   1  -5   2        4.57        0.26      2.66 o 
   2  -5   2      147.18      149.19      6.84 o 
   3  -5   2        5.39        1.94      2.82 o 
   4  -5   2      233.84      231.23      9.91 o 
   5  -5   2      728.61      796.62     26.22 o 
   6  -5   2      426.69      387.44     19.29 o 
   7  -5   2      804.43      774.39     33.49 o 
   8  -5   2        4.67        8.62      5.18 o 
   9  -5   2        5.70        5.75      5.36 o 
  10  -5   2       23.51       28.23      6.23 o 
 -12  -4   2      147.72      157.19     12.05 o 
 -11  -4   2      284.08      254.17     18.17 o 
 -10  -4   2      189.25      177.56     21.81 o 
  -9  -4   2       55.17       56.45      6.98 o 
  -8  -4   2      512.89      475.69     22.25 o 
  -7  -4   2       36.16       35.23      4.85 o 
  -6  -4   2     6580.08     7270.46    195.32 o 
  -5  -4   2      836.43      811.80     30.11 o 
  -4  -4   2       12.66       21.39      3.13 o 
  -3  -4   2     1291.02     1301.01     38.72 o 
  -2  -4   2       14.56       27.62      2.97 o 
  -1  -4   2        5.31        1.12      2.47 o 
   0  -4   2       12.37       13.65      2.73 o 
   1  -4   2       81.26       95.22      5.06 o 
   2  -4   2       82.24       86.66      4.81 o 
   3  -4   2     1283.49     1244.09     37.36 o 
   4  -4   2        8.09        9.60      2.86 o 
   5  -4   2     2986.99     3031.23     87.86 o 
   6  -4   2       38.74       34.84      5.96 o 
   7  -4   2      856.56      897.96     41.02 o 
   8  -4   2        9.33       10.75      5.47 o 
   9  -4   2        1.36        5.23      4.80 o 
  10  -4   2      680.68      684.44     32.31 o 
  11  -4   2       35.16       48.29      7.10 o 
 -12  -3   2       39.20       34.71      5.36 o 
 -11  -3   2      187.99      204.49     16.62 o 
 -10  -3   2       18.51       18.90      4.71 o 
  -9  -3   2       10.66       11.94      4.71 o 
  -8  -3   2      110.29      113.70      8.98 o 
  -7  -3   2      668.53      690.50     27.11 o 
  -6  -3   2      986.87     1078.33     31.22 o 
  -5  -3   2     2763.21     2768.81     75.35 o 
  -4  -3   2     2208.62     2300.09     66.52 o 
  -3  -3   2     3116.12     3422.40     97.44 o 
  -2  -3   2       12.45       22.66      2.66 o 
  -1  -3   2       21.51       43.45      3.34 o 
   0  -3   2      599.48      634.76     23.73 o 
   1  -3   2       52.11       44.31      5.67 o 
   2  -3   2      201.55      177.74      6.98 o 
   3  -3   2      110.30       98.65      5.17 o 
   4  -3   2     5343.96     5492.91    155.76 o 
   5  -3   2       52.02       30.09      3.35 o 
   6  -3   2        9.24       12.19      4.48 o 
   7  -3   2       76.64       53.15      6.91 o 
   8  -3   2       26.73       23.82      8.83 o 
   9  -3   2      243.89      254.99     15.72 o 
  10  -3   2       80.18       87.88      9.23 o 
  11  -3   2      126.93      128.32     11.31 o 
 -12  -2   2      449.31      390.89     21.66 o 
 -11  -2   2      110.59      111.43      9.60 o 
 -10  -2   2      245.74      211.44     13.59 o 
  -9  -2   2     1493.84     1398.38     54.41 o 
  -8  -2   2       11.71       23.05      4.71 o 
  -7  -2   2       66.54       64.00      9.61 o 
  -6  -2   2      436.74      399.42     13.49 o 
  -5  -2   2       12.80       14.59      2.47 o 
  -4  -2   2        8.03        9.28      1.93 o 
  -3  -2   2      428.52      445.99     14.09 o 
  -2  -2   2     4832.60     5423.74    152.43 o 
  -1  -2   2     3445.20     3906.59    110.27 o 
   0  -2   2     5736.27     6463.83    181.26 o 
   1  -2   2     1042.95     1088.94     31.70 o 
   2  -2   2      270.83      211.55      7.59 o 
   3  -2   2     8164.44     8352.72    234.92 o 
   4  -2   2       51.31       69.23      4.15 o 
   5  -2   2     1072.93     1110.92     33.61 o 
   6  -2   2     3278.26     3437.85    122.72 o 
   7  -2   2       46.73       36.79      5.74 o 
   8  -2   2      860.41      817.75     51.41 o 
   9  -2   2     1128.99     1126.12     45.97 o 
  10  -2   2       12.97       11.10      5.09 o 
  11  -2   2      504.07      513.43     26.25 o 
 -12  -1   2       15.73       20.28      4.49 o 
 -11  -1   2      134.50      126.31     17.65 o 
 -10  -1   2      939.10      856.56     36.59 o 
  -9  -1   2      172.89      138.69     10.23 o 
  -8  -1   2      491.18      434.45     20.32 o 
  -7  -1   2     1423.11     1356.02     51.44 o 
  -6  -1   2       17.36       15.34      3.93 o 
  -5  -1   2     2916.11     3302.58     88.79 o 
  -4  -1   2        8.50        9.31      2.19 o 
  -3  -1   2        4.53        4.09      1.83 o 
  -2  -1   2      508.79      556.68     16.57 o 
  -1  -1   2     2989.54     3218.74     90.58 o 
   0  -1   2     2699.74     3032.48     85.50 o 
   1  -1   2     4937.93     5156.51    144.92 o 
   2  -1   2      149.09      109.02      5.75 o 
   3  -1   2    11506.85    12774.35    357.40 o 
   4  -1   2     2006.47     2114.70     60.97 o 
   5  -1   2       47.95       62.53      3.83 o 
   6  -1   2      129.74      111.94      7.97 o 
   7  -1   2     1220.31     1218.70     46.85 o 
   8  -1   2     1312.12     1274.89     49.59 o 
   9  -1   2       66.82       58.42      7.39 o 
  10  -1   2      231.66      248.88     15.47 o 
  11  -1   2        2.27        0.00      4.01 o 
  12  -1   2       13.81       24.87      5.47 o 
 -12   0   2       18.77       20.95      4.80 o 
 -11   0   2      368.86      333.28     21.29 o 
 -10   0   2       60.60       56.30      7.36 o 
  -9   0   2     1187.66     1059.27     42.95 o 
  -8   0   2      409.39      334.82     16.97 o 
  -7   0   2       36.49       38.10      5.57 o 
  -6   0   2     1019.87     1086.16     41.47 o 
  -5   0   2     7086.75     7397.38    235.45 o 
  -4   0   2     1727.02     1708.07     46.39 o 
  -3   0   2      399.22      366.69     13.40 o 
  -2   0   2      359.18      376.84     11.49 o 
  -1   0   2     6173.03     6814.90    190.34 o 
   0   0   2      980.80     1089.91     58.68 o 
   1   0   2    13432.54    15944.05    445.12 o 
   2   0   2      639.18      746.26     21.91 o 
   3   0   2      261.59      320.13     10.47 o 
   4   0   2     6362.96     6631.57    186.75 o 
   5   0   2       39.07       40.84      3.39 o 
   6   0   2      123.82      132.05      9.35 o 
   7   0   2        3.06        4.93      4.01 o 
   8   0   2        0.91        0.29      4.07 o 
   9   0   2     2132.33     2039.68     76.58 o 
  10   0   2      194.35      183.71     12.72 o 
  11   0   2       69.61       65.59      7.74 o 
  12   0   2        3.83        0.15      6.49 o 
 -12   1   2       45.60       46.49      8.05 o 
 -11   1   2        8.49       21.15      5.45 o 
 -10   1   2      274.15      241.80     15.10 o 
  -9   1   2      127.34      126.91     10.10 o 
  -8   1   2      713.60      705.51     30.15 o 
  -7   1   2        6.54        7.20      4.01 o 
  -6   1   2      141.05      113.89      7.85 o 
  -5   1   2       41.80       29.88      4.23 o 
  -4   1   2      955.01      986.03     27.33 o 
  -3   1   2     3194.48     3606.54     95.32 o 
  -2   1   2     4585.94     4603.70    129.17 o 
  -1   1   2       36.73       45.68      6.73 o 
   0   1   2       81.42       87.73      3.09 o 
   1   1   2      226.72      204.14      6.44 o 
   2   1   2    30039.87    35945.43   1000.33 o 
   3   1   2     3388.88     3459.71     97.90 o 
   4   1   2        6.49        8.19      1.90 o 
   5   1   2     5337.10     5558.77    157.22 o 
   6   1   2     1974.44     1822.06     87.75 o 
   7   1   2     2282.17     2187.82     80.06 o 
   8   1   2       21.17       18.66      4.87 o 
   9   1   2      505.10      464.12     22.07 o 
  10   1   2        2.82        0.00      4.23 o 
  11   1   2       13.21        8.52      4.36 o 
  12   1   2      551.22      495.35     30.12 o 
 -12   2   2       13.15       20.73      4.98 o 
 -11   2   2      426.15      411.68     22.25 o 
 -10   2   2       59.81       64.14      7.59 o 
  -9   2   2       21.79       20.31      5.27 o 
  -8   2   2       36.03       35.36      5.85 o 
  -7   2   2     1245.22     1116.09     74.51 o 
  -6   2   2      260.53      235.93     12.34 o 
  -5   2   2      547.37      481.77     18.50 o 
  -4   2   2      189.66      259.41      9.10 o 
  -3   2   2       40.91       33.65      2.64 o 
  -2   2   2    27919.68    29726.95    910.26 o 
  -1   2   2     5062.63     5135.98    143.80 o 
   0   2   2       49.63       39.18      2.06 o 
   1   2   2      454.44      413.22     12.57 o 
   2   2   2     1165.34     1171.08     33.82 o 
   3   2   2      503.42      602.28     18.39 o 
   4   2   2      135.28      163.29      6.28 o 
   5   2   2       10.56       11.75      1.78 o 
   6   2   2       74.24       59.68      4.27 o 
   7   2   2     1988.80     2009.72     73.93 o 
   8   2   2     1869.28     1741.57     86.20 o 
   9   2   2       57.91       63.99      7.20 o 
  10   2   2     1613.79     1510.37     58.99 o 
  11   2   2      371.71      336.75     18.69 o 
  12   2   2        0.54        8.83      3.74 o 
 -11   3   2      248.51      251.11     30.38 o 
 -10   3   2        1.62        0.00     10.90 o 
  -9   3   2        9.58       14.23      5.18 o 
  -8   3   2       25.38       33.55      6.11 o 
  -7   3   2      323.15      324.25     16.56 o 
  -6   3   2      549.68      505.16     22.03 o 
  -5   3   2      970.27      913.23     28.07 o 
  -4   3   2      174.85      116.46      5.79 o 
  -3   3   2     1967.03     1977.07     57.06 o 
  -2   3   2     2147.56     2156.01     89.48 o 
  -1   3   2     4838.54     4808.34    164.86 o 
   0   3   2      843.53      797.63     50.11 o 
   1   3   2     1068.12     1035.00     30.11 o 
   2   3   2     2530.83     2596.16     73.95 o 
   3   3   2      338.63      248.35      8.73 o 
   4   3   2     5569.73     6032.61    170.34 o 
   5   3   2      575.33      583.33     23.08 o 
   6   3   2       13.58       12.89      2.13 o 
   7   3   2        7.26       11.94      4.23 o 
   8   3   2        0.16        0.00      3.84 o 
   9   3   2       12.03        9.87      4.98 o 
  10   3   2       27.70       28.08      5.98 o 
  11   3   2      452.31      426.25     35.83 o 
  12   3   2       10.37       21.66      8.31 o 
 -11   4   2       69.60       77.36     12.46 o 
 -10   4   2       45.04       44.66     15.06 o 
  -9   4   2       79.22       70.26      8.42 o 
  -8   4   2      522.47      484.57     23.73 o 
  -7   4   2      111.29       94.66      8.72 o 
  -6   4   2     1316.61     1272.21     49.02 o 
  -5   4   2      152.11      128.96      6.32 o 
  -4   4   2       66.52       55.33      6.05 o 
  -3   4   2      213.67      132.22      7.05 o 
  -2   4   2     5177.40     5230.62    147.70 o 
  -1   4   2     8382.89     8516.03    286.70 o 
   0   4   2     4803.86     4899.52    199.91 o 
   1   4   2      257.98      244.61     18.69 o 
   2   4   2       43.80       44.63      3.32 o 
   3   4   2     1978.51     1957.04     56.64 o 
   4   4   2      508.47      571.30     18.23 o 
   5   4   2     1183.20     1085.40     32.82 o 
   6   4   2     2717.85     2857.99    100.98 o 
   7   4   2      471.21      505.07     22.25 o 
   8   4   2      265.86      241.03     13.68 o 
   9   4   2      165.75      154.28     11.09 o 
  10   4   2       54.40       45.48      6.73 o 
  11   4   2       97.52       88.36      8.72 o 
  12   4   2        0.80        5.79      3.62 o 
 -11   5   2        8.28       18.52      7.79 o 
 -10   5   2       42.78       43.91      7.53 o 
  -9   5   2        1.16        5.71      4.98 o 
  -8   5   2       28.88       30.28      6.73 o 
  -7   5   2      952.19      925.92     38.21 o 
  -6   5   2      356.92      359.02     24.15 o 
  -5   5   2      134.05      114.95      6.40 o 
  -4   5   2      732.15      747.21     23.89 o 
  -3   5   2      234.24      209.81      8.47 o 
  -2   5   2     1683.23     1873.46     54.56 o 
  -1   5   2      331.52      252.84     15.31 o 
   0   5   2     2190.97     2085.32     99.18 o 
   1   5   2      216.80      238.92     11.16 o 
   2   5   2     8593.19     9045.65    254.40 o 
   3   5   2     2426.66     2451.92     70.71 o 
   4   5   2      714.81      701.39     22.24 o 
   5   5   2      264.26      239.37      9.35 o 
   6   5   2      472.74      441.31     23.00 o 
   7   5   2        1.18        0.52      2.45 o 
   8   5   2     2935.44     2842.36    103.28 o 
   9   5   2      566.37      561.85     25.94 o 
  10   5   2      685.17      624.88     29.05 o 
  11   5   2        6.90        4.78      4.32 o 
  12   5   2       93.92       87.26      8.95 o 
 -10   6   2      111.30      113.60     26.74 o 
  -9   6   2       59.86       58.34     13.76 o 
  -8   6   2      214.75      218.22     23.89 o 
  -7   6   2      148.43      138.76     11.19 o 
  -6   6   2       70.62       58.68      7.52 o 
  -5   6   2       32.48       26.20      4.46 o 
  -4   6   2      423.35      454.85     16.15 o 
  -3   6   2      250.46      265.95     10.48 o 
  -2   6   2      558.26      495.48     16.47 o 
  -1   6   2     2704.34     2895.96     83.18 o 
   0   6   2     3098.44     3057.39    104.21 o 
   1   6   2     1279.48     1258.67     63.87 o 
   2   6   2     4101.59     4455.69    126.98 o 
   3   6   2      863.05      812.16     25.57 o 
   4   6   2     1427.49     1692.07     50.26 o 
   5   6   2      112.97      138.49      6.84 o 
   6   6   2        0.03        0.00      2.75 o 
   7   6   2      266.90      274.50     18.68 o 
   8   6   2        9.93       12.05      4.49 o 
   9   6   2      490.42      463.16     31.16 o 
  10   6   2        6.99       15.40      4.87 o 
  11   6   2      353.86      343.52     19.37 o 
  12   6   2        2.56       13.48      4.12 o 
 -10   7   2       32.47       39.04      7.53 o 
  -9   7   2      100.88       87.61     10.39 o 
  -8   7   2      129.64      121.85     14.28 o 
  -7   7   2      561.19      536.87     26.04 o 
  -6   7   2        0.71        0.00      5.24 o 
  -5   7   2      735.38      793.24     26.59 o 
  -4   7   2        0.71        3.81      3.32 o 
  -3   7   2      975.02      877.22     35.03 o 
  -2   7   2        5.01        0.00      3.54 o 
  -1   7   2      164.53      226.90      9.13 o 
   0   7   2      826.86      756.30     29.56 o 
   1   7   2     2202.95     2142.39     75.25 o 
   2   7   2     4922.77     5220.37    176.84 o 
   3   7   2     2025.36     2095.93     61.66 o 
   4   7   2      645.08      749.37     24.38 o 
   5   7   2      549.50      588.46     20.07 o 
   6   7   2      184.56      247.63     10.76 o 
   7   7   2        0.23        0.00      3.03 o 
   8   7   2      279.27      223.98     29.08 o 
   9   7   2        1.74        0.00      3.84 o 
  10   7   2      615.14      526.64     46.99 o 
  11   7   2        8.36        7.70      4.12 o 
  12   7   2      480.10      455.95     24.57 o 
  -9   8   2       55.74       38.42      8.83 o 
  -8   8   2        0.76        8.83      6.75 o 
  -7   8   2       24.78       14.49      5.98 o 
  -6   8   2      262.35      238.25     15.05 o 
  -5   8   2      106.99      101.75      7.28 o 
  -4   8   2      379.52      403.69     15.78 o 
  -3   8   2      204.93      183.91     10.83 o 
  -2   8   2     3386.49     3521.50    102.33 o 
  -1   8   2        1.07        6.70      2.53 o 
   0   8   2     2104.20     1904.10     68.46 o 
   1   8   2        4.57       13.09      4.93 o 
   2   8   2       96.81       80.81      7.59 o 
   3   8   2      231.31      217.52     12.57 o 
   4   8   2       64.64       54.40      4.60 o 
   5   8   2      172.30      168.19      8.43 o 
   6   8   2      270.58      247.28     11.11 o 
   7   8   2      871.36      911.76     73.54 o 
   8   8   2      239.06      221.90     28.56 o 
   9   8   2       12.15        6.64      4.41 o 
  10   8   2      506.71      413.92     25.96 o 
  11   8   2      430.71      363.57     20.74 o 
  12   8   2       29.08       34.72      5.71 o 
  -8   9   2       32.77       52.96     10.39 o 
  -7   9   2       41.59       37.91      9.35 o 
  -6   9   2      595.76      589.87     38.94 o 
  -5   9   2      820.83      787.15     55.04 o 
  -4   9   2        6.30        3.63      6.23 o 
  -3   9   2      438.99      396.29     30.64 o 
  -2   9   2      182.99      194.05     12.42 o 
  -1   9   2     1550.61     1409.16    105.93 o 
   0   9   2      239.54      201.45     12.63 o 
   1   9   2     1292.56     1151.16     44.42 o 
   2   9   2       73.75       85.39      8.34 o 
   3   9   2      689.79      628.38     27.34 o 
   4   9   2       51.43       77.43      8.23 o 
   5   9   2      192.21      162.45     11.31 o 
   6   9   2        7.83        6.04      8.83 o 
   7   9   2       11.73       28.07      6.11 o 
   8   9   2       10.88        0.00      6.75 o 
   9   9   2      130.99      146.43     16.62 o 
  10   9   2      183.09      191.08     19.21 o 
  11   9   2      136.47      138.64     16.10 o 
  12   9   2       60.39       58.16      9.87 o 
  -8  10   2        0.37       15.58      7.79 o 
  -7  10   2       29.65       39.46      9.35 o 
  -6  10   2       94.87      102.81     14.02 o 
  -5  10   2      956.43     1004.75     59.71 o 
  -4  10   2      117.08      143.04     11.83 o 
  -3  10   2     1052.05     1044.71     42.95 o 
  -2  10   2      132.88      150.00     11.73 o 
  -1  10   2     1266.45     1181.47     56.86 o 
   0  10   2     1045.31     1022.30     63.09 o 
   1  10   2      223.20      215.51     14.10 o 
   2  10   2       52.59       49.58      7.85 o 
   3  10   2        8.57        6.68      5.88 o 
   4  10   2     3083.82     3039.14    108.27 o 
   5  10   2        6.00       11.73      9.61 o 
   6  10   2      476.43      471.16     32.71 o 
   7  10   2     1262.35     1325.94     61.79 o 
   8  10   2        5.59       12.98      7.79 o 
   9  10   2       16.73       22.33      7.79 o 
  11  10   2       29.07       30.12      7.79 o 
  -7  11   2        0.83        7.27      7.79 o 
  -6  11   2        2.61        5.19      8.31 o 
  -5  11   2      153.72      192.64     21.81 o 
  -4  11   2     1084.79     1117.96     47.36 o 
  -3  11   2       39.98       33.23      7.10 o 
  -2  11   2     1237.23     1134.42     80.74 o 
  -1  11   2       57.34       61.37      9.87 o 
   0  11   2      310.00      300.46     17.98 o 
   1  11   2      655.41      606.20     28.45 o 
   2  11   2      371.15      385.55     41.02 o 
   3  11   2       69.26       73.31      9.59 o 
   4  11   2      197.88      185.02     13.89 o 
   5  11   2      810.01      767.11     34.14 o 
   6  11   2      332.93      323.98     18.89 o 
   7  11   2      861.27      827.66     39.72 o 
   8  11   2      217.77      239.00     22.85 o 
   9  11   2       12.39       17.65      7.27 o 
  10  11   2       13.47       30.64      7.27 o 
  11  11   2       45.15       66.98     10.90 o 
  -6  12   2       20.60       29.60     10.39 o 
  -5  12   2       82.45      110.08     16.62 o 
  -4  12   2      786.90      794.32     37.45 o 
  -3  12   2      172.07      179.38     14.13 o 
  -2  12   2       59.61       79.23     26.48 o 
  -1  12   2      236.54      212.53     15.52 o 
   0  12   2      112.94      106.68     19.21 o 
   1  12   2       55.69       70.15     11.16 o 
   2  12   2      446.30      412.43     23.37 o 
   3  12   2      203.50      201.29     15.21 o 
   4  12   2       73.95       84.91     10.20 o 
   5  12   2      502.25      467.76     24.78 o 
   6  12   2       58.15       60.14      8.79 o 
   7  12   2      507.11      457.83     30.12 o 
   8  12   2       57.11       87.45      9.87 o 
   9  12   2       16.08       29.60      8.31 o 
  10  12   2       21.06       27.52      7.27 o 
  -4  13   2      394.69      415.59     44.92 o 
  -3  13   2      133.41      142.69     18.69 o 
  -2  13   2      143.61      151.83     16.62 o 
  -1  13   2     1231.96     1108.18     48.64 o 
   0  13   2      235.64      252.03     49.33 o 
   1  13   2      219.40      195.72     15.37 o 
   2  13   2       29.98       34.66      8.11 o 
   3  13   2      162.44      167.14     14.54 o 
   4  13   2      464.19      456.89     55.30 o 
   5  13   2      114.02      132.30     12.30 o 
   6  13   2      130.45      128.23     12.30 o 
   7  13   2       56.93       47.55      7.71 o 
   8  13   2        4.66       14.80      7.01 o 
   9  13   2        4.54       12.98      6.75 o 
  -3  14   2       20.54       24.48     10.13 o 
  -2  14   2      143.09      162.78     16.62 o 
  -1  14   2      554.27      520.75     29.19 o 
   0  14   2      486.93      426.67     35.31 o 
   1  14   2       74.47       82.33     10.48 o 
   2  14   2       10.84       17.49      6.44 o 
   3  14   2        2.37       16.32      6.72 o 
   4  14   2        0.07        4.56      5.85 o 
   5  14   2      566.21      545.30     29.37 o 
   6  14   2        1.55       21.94     14.80 o 
   7  14   2       15.02       37.65      6.98 o 
   8  14   2       30.45       42.89      7.47 o 
  -1  15   2       40.67       72.06     15.84 o 
   0  15   2       12.94       18.01      6.44 o 
   1  15   2       15.17       21.81      6.61 o 
   2  15   2      370.12      387.02     38.17 o 
   3  15   2       79.28       90.39     10.83 o 
   4  15   2      482.46      435.90     53.22 o 
   5  15   2       30.26       63.55      8.62 o 
   6  15   2        3.09       14.68      6.05 o 
  -4 -14   3        6.54       18.69      8.31 o 
  -3 -14   3        2.44       12.46      8.31 o 
  -2 -14   3      539.17      580.52     45.17 o 
  -7 -13   3      134.99      137.08     17.65 o 
  -6 -13   3        0.43        7.27      7.79 o 
  -5 -13   3      100.22      118.39     15.58 o 
  -4 -13   3       27.07       51.93     10.90 o 
  -3 -13   3      343.86      367.11     31.67 o 
  -2 -13   3       40.19       42.06      9.87 o 
  -1 -13   3      112.67      102.81     15.06 o 
   0 -13   3        0.11       10.39      6.23 o 
   1 -13   3      222.90      211.85     22.85 o 
   2 -13   3       52.29       74.77     13.50 o 
  -8 -12   3      246.64      246.13     23.37 o 
  -7 -12   3       70.82       89.71      9.61 o 
  -6 -12   3       49.39       64.21      8.05 o 
  -5 -12   3        2.24       23.23     11.94 o 
  -4 -12   3      306.77      308.78     18.91 o 
  -3 -12   3       26.94       29.27      6.58 o 
  -2 -12   3      752.72      716.57     48.81 o 
  -1 -12   3      569.26      578.97     42.06 o 
   0 -12   3        3.95       16.62      7.79 o 
   1 -12   3      165.71      146.43     17.65 o 
   2 -12   3      347.14      376.98     31.67 o 
   3 -12   3        0.01       10.90      7.27 o 
  -9 -11   3        0.03        0.00      5.19 o 
  -8 -11   3        2.19       14.54      7.27 o 
  -7 -11   3      102.58       99.37     14.80 o 
  -6 -11   3        7.37        8.22      9.61 o 
  -5 -11   3      847.30      842.35     37.26 o 
  -4 -11   3       12.53       27.58      6.58 o 
  -3 -11   3     2163.95     1944.38    111.64 o 
  -2 -11   3     1632.46     1423.07     74.51 o 
  -1 -11   3       14.81       15.64      6.49 o 
   0 -11   3      273.40      247.57     19.99 o 
   1 -11   3        1.06        0.00     10.13 o 
   2 -11   3      110.98      113.97     11.19 o 
   3 -11   3      282.89      320.90     27.52 o 
   4 -11   3       11.51       16.62      7.27 o 
 -10 -10   3       27.72       27.52      7.79 o 
  -9 -10   3     1064.72     1028.64     61.79 o 
  -8 -10   3      313.59      318.30     26.48 o 
  -7 -10   3      263.90      287.79     17.07 o 
  -6 -10   3      590.14      573.57     27.17 o 
  -5 -10   3        4.58       13.92      5.68 o 
  -4 -10   3      515.18      461.81     23.12 o 
  -3 -10   3        3.54        0.00      5.47 o 
  -2 -10   3      214.46      183.57     13.77 o 
  -1 -10   3     1014.58      882.75     37.62 o 
   0 -10   3        0.45        1.89      7.01 o 
   1 -10   3      402.15      371.16     20.77 o 
   2 -10   3      649.91      613.94     29.00 o 
   3 -10   3      874.33      941.49     40.56 o 
   4 -10   3       62.39       91.64     21.81 o 
   5 -10   3        5.76       34.27      9.35 o 
 -11  -9   3       56.65       46.21      9.35 o 
 -10  -9   3        0.33        0.00      5.19 o 
  -9  -9   3      127.01      135.01     15.58 o 
  -8  -9   3       66.24      107.49     13.50 o 
  -7  -9   3       47.90       59.97      7.34 o 
  -6  -9   3     1270.82     1281.24     41.87 o 
  -5  -9   3        0.32        0.00      3.57 o 
  -4  -9   3      856.46      785.51     57.67 o 
  -3  -9   3      249.15      251.39     12.06 o 
  -2  -9   3      150.88      168.79     12.47 o 
  -1  -9   3      551.71      494.17     23.68 o 
   0  -9   3       87.59       89.46      9.46 o 
   1  -9   3       99.88       98.59     14.80 o 
   2  -9   3       26.01       21.69      6.21 o 
   3  -9   3       27.73       23.02     10.39 o 
   4  -9   3       19.05       34.46      7.01 o 
   5  -9   3      766.44      882.70     51.41 o 
   6  -9   3      191.47      185.89     18.69 o 
   7  -9   3      638.30      680.22     44.66 o 
 -11  -8   3      114.29      104.00     12.20 o 
 -10  -8   3       50.74       37.43      5.87 o 
  -9  -8   3      791.99      654.26     54.83 o 
  -8  -8   3     1045.38      970.28     84.50 o 
  -7  -8   3        0.54        4.69      3.64 o 
  -6  -8   3       93.51      101.09      7.28 o 
  -5  -8   3      255.78      250.65     12.27 o 
  -4  -8   3       41.86       38.60      4.97 o 
  -3  -8   3     1379.68     1317.53     41.59 o 
  -2  -8   3     1094.14     1072.26     34.64 o 
  -1  -8   3     1320.21     1273.52     40.30 o 
   0  -8   3      405.53      390.48     15.49 o 
   1  -8   3      575.92      535.37     19.68 o 
   2  -8   3      157.14      146.44      8.68 o 
   3  -8   3      280.48      272.89     12.78 o 
   4  -8   3        5.69       10.86      4.13 o 
   5  -8   3        4.62       15.62      5.76 o 
   6  -8   3      224.26      255.34     24.40 o 
   7  -8   3     1238.89     1314.59     57.64 o 
   8  -8   3      130.39      139.52     12.10 o 
 -12  -7   3      175.92      144.09     12.20 o 
 -11  -7   3       64.21       60.69      8.57 o 
 -10  -7   3      308.75      282.92     42.58 o 
  -9  -7   3     2463.57     2431.63    201.99 o 
  -8  -7   3     1317.08     1212.08     93.84 o 
  -7  -7   3     1151.91     1138.42     49.32 o 
  -6  -7   3      777.85      742.63     25.58 o 
  -5  -7   3       16.88       15.28      5.46 o 
  -4  -7   3      408.92      401.74     15.38 o 
  -3  -7   3     2354.57     2382.41     70.70 o 
  -2  -7   3      261.00      328.05     13.08 o 
  -1  -7   3       75.16       68.60      5.40 o 
   0  -7   3      986.93      907.84     29.44 o 
   1  -7   3       46.11       44.46      4.86 o 
   2  -7   3      449.66      432.92     20.59 o 
   3  -7   3     1372.58     1424.31     55.20 o 
   4  -7   3       13.14       14.24      4.06 o 
   5  -7   3        8.47        9.29      4.01 o 
   6  -7   3      218.87      234.67     14.79 o 
   7  -7   3       49.88       49.54     10.13 o 
   8  -7   3      328.84      378.26     21.58 o 
   9  -7   3       81.48       98.90     10.20 o 
 -12  -6   3       17.92       19.06      4.58 o 
 -11  -6   3      156.69      143.77     12.98 o 
 -10  -6   3      590.48      553.18     26.90 o 
  -9  -6   3       96.22       90.23     13.19 o 
  -8  -6   3     1921.79     1870.41     95.08 o 
  -7  -6   3     1078.94     1064.05     36.27 o 
  -6  -6   3        1.86        0.00      3.03 o 
  -5  -6   3      211.03      216.64      9.83 o 
  -4  -6   3      867.14      838.70     27.19 o 
  -3  -6   3      320.21      340.90     12.98 o 
  -2  -6   3      158.17      113.71      6.36 o 
  -1  -6   3       28.43       37.20      4.11 o 
   0  -6   3      180.35      155.55      7.59 o 
   1  -6   3      684.89      686.05     22.54 o 
   2  -6   3      282.30      291.47     11.77 o 
   3  -6   3     1226.90     1260.50     39.04 o 
   4  -6   3       33.84       29.43      4.37 o 
   5  -6   3      416.50      401.33     18.71 o 
   6  -6   3        1.19        1.68      5.09 o 
   7  -6   3      355.19      343.68     19.15 o 
   8  -6   3       98.47       89.37     17.39 o 
   9  -6   3      111.86      139.24     11.83 o 
 -12  -5   3      246.68      231.51     28.30 o 
 -11  -5   3        1.46        7.05      5.19 o 
 -10  -5   3       45.49       41.95      6.21 o 
  -9  -5   3      738.80      663.14     43.36 o 
  -8  -5   3      104.26      103.48      8.46 o 
  -7  -5   3      291.94      260.87     15.57 o 
  -6  -5   3      216.23      239.80     12.10 o 
  -5  -5   3     2728.25     2923.63     85.23 o 
  -4  -5   3     2915.74     3155.59     91.40 o 
  -3  -5   3      360.00      311.04     11.67 o 
  -2  -5   3      187.57      248.20      9.78 o 
  -1  -5   3       49.27       73.78      4.78 o 
   0  -5   3      194.11      214.79      8.79 o 
   1  -5   3     3541.93     3640.79    104.35 o 
   2  -5   3      492.90      396.99     13.99 o 
   3  -5   3     1919.68     2057.37     60.83 o 
   4  -5   3      152.75      163.06      8.09 o 
   5  -5   3     1080.71     1072.79     34.08 o 
   6  -5   3      863.31      836.43     34.97 o 
   7  -5   3       24.35       30.49      6.34 o 
   8  -5   3       28.22       23.21      6.23 o 
   9  -5   3        9.80       10.17      5.47 o 
  10  -5   3       21.88       34.92      6.73 o 
 -12  -4   3        5.49        7.27      5.71 o 
 -11  -4   3      761.66      627.07     38.42 o 
 -10  -4   3        6.26        5.95      3.99 o 
  -9  -4   3      108.25       90.76      8.48 o 
  -8  -4   3        1.96        6.76      3.80 o 
  -7  -4   3        5.67        4.65      2.38 o 
  -6  -4   3       64.00       65.30      4.51 o 
  -5  -4   3      383.41      361.56     13.07 o 
  -4  -4   3     5441.10     5976.93    169.74 o 
  -3  -4   3      147.87      141.44      6.36 o 
  -2  -4   3       40.07       85.90      4.78 o 
  -1  -4   3        6.27        6.40      3.27 o 
   0  -4   3      867.80      978.20     29.55 o 
   1  -4   3      166.59      157.35      9.55 o 
   2  -4   3      154.84      128.55      6.07 o 
   3  -4   3     1330.35     1309.38     39.42 o 
   4  -4   3     5570.07     5677.20    161.43 o 
   5  -4   3      284.67      265.54     11.02 o 
   6  -4   3        1.56        4.12      4.48 o 
   7  -4   3     1050.65     1077.79     43.32 o 
   8  -4   3      133.73      129.48     10.72 o 
   9  -4   3       61.42       69.98      8.35 o 
  10  -4   3      175.30      177.20     13.31 o 
 -12  -3   3      365.07      357.10     27.52 o 
 -11  -3   3       64.65       61.36     17.39 o 
 -10  -3   3       75.09       70.91      7.74 o 
  -9  -3   3        1.93        0.00      3.93 o 
  -8  -3   3     1335.53     1284.33     47.49 o 
  -7  -3   3      190.50      220.24     11.92 o 
  -6  -3   3     2117.47     2117.56     59.34 o 
  -5  -3   3      517.92      509.07     16.96 o 
  -4  -3   3      250.65      234.06      8.88 o 
  -3  -3   3     2880.55     3207.40     91.46 o 
  -2  -3   3        6.32        4.15      2.45 o 
  -1  -3   3      186.91      162.74      6.66 o 
   0  -3   3      375.65      421.54     13.63 o 
   1  -3   3      543.68      574.11     17.94 o 
   2  -3   3       39.01       39.94      3.78 o 
   3  -3   3     1517.27     1574.97     46.47 o 
   4  -3   3      344.31      318.58     11.56 o 
   5  -3   3     1684.19     1667.40     49.65 o 
   6  -3   3       20.54       22.25      5.27 o 
   7  -3   3      238.78      250.68     14.35 o 
   8  -3   3       30.38       30.25      6.34 o 
   9  -3   3        3.88        6.94      4.80 o 
  10  -3   3      233.91      243.43     15.82 o 
  11  -3   3       17.56       27.79      7.27 o 
 -12  -2   3       81.10       70.83      7.61 o 
 -11  -2   3      337.73      321.20     18.55 o 
 -10  -2   3      101.40       82.65      8.23 o 
  -9  -2   3       54.76       53.48      6.72 o 
  -8  -2   3       55.26       54.52      6.23 o 
  -7  -2   3     2936.98     2936.56     99.73 o 
  -6  -2   3     1143.47     1097.48     31.88 o 
  -5  -2   3     4673.18     4857.80    162.70 o 
  -4  -2   3     1526.39     1550.31     45.39 o 
  -3  -2   3     4221.40     4439.13    125.27 o 
  -2  -2   3     1076.54     1197.20     34.97 o 
  -1  -2   3     7328.94     8476.99    238.22 o 
   0  -2   3    12111.95    13638.57    381.12 o 
   1  -2   3      383.99      363.81     11.64 o 
   2  -2   3       55.48       34.87      2.92 o 
   3  -2   3       19.48       28.42      3.01 o 
   4  -2   3     3454.54     3545.34    101.25 o 
   5  -2   3      289.66      279.86     10.52 o 
   6  -2   3      231.66      229.74     12.46 o 
   7  -2   3       41.88       31.46      5.41 o 
   8  -2   3     1469.17     1473.73     57.05 o 
   9  -2   3       38.67       48.29     10.39 o 
  10  -2   3      127.88      152.15     23.89 o 
  11  -2   3      305.02      304.34     18.59 o 
 -12  -1   3       16.48       16.26      4.41 o 
 -11  -1   3      192.43      207.61     13.96 o 
 -10  -1   3      299.59      257.54     15.34 o 
  -9  -1   3      755.15      712.48     32.71 o 
  -8  -1   3      408.26      368.36     28.30 o 
  -7  -1   3      220.83      246.47     12.51 o 
  -6  -1   3       99.74       90.92      4.54 o 
  -5  -1   3      262.58      311.67     10.33 o 
  -4  -1   3      547.21      475.55     15.14 o 
  -3  -1   3       21.46       25.64      2.61 o 
  -2  -1   3     1743.11     1727.97     49.46 o 
  -1  -1   3    14123.91    16686.63    466.28 o 
   0  -1   3     3091.61     3104.27    111.47 o 
   1  -1   3    16072.65    18062.33    505.69 o 
   2  -1   3     1864.20     1926.01     55.12 o 
   3  -1   3      369.43      357.85     11.73 o 
   4  -1   3      358.29      339.60     11.69 o 
   5  -1   3      487.18      505.99     16.55 o 
   6  -1   3     1210.65     1237.39     37.33 o 
   7  -1   3       38.43       33.07      5.41 o 
   8  -1   3      556.28      560.74     25.32 o 
   9  -1   3      120.82      124.53     10.08 o 
  10  -1   3      259.47      241.74     15.84 o 
  11  -1   3      432.80      449.64     23.43 o 
  12  -1   3        2.39        5.50      4.23 o 
 -12   0   3      117.31      113.36     10.64 o 
 -11   0   3      238.41      241.36     15.58 o 
 -10   0   3     1024.66      927.60     39.61 o 
  -9   0   3       75.33       58.45      7.20 o 
  -8   0   3       60.02       57.31      6.82 o 
  -7   0   3     1182.55     1202.51     46.48 o 
  -6   0   3      138.56      112.01      7.44 o 
  -5   0   3      610.45      623.19     18.69 o 
  -4   0   3      258.89      210.63      8.79 o 
  -3   0   3     4419.72     4856.00    136.29 o 
  -2   0   3     7465.27     8167.56    228.36 o 
  -1   0   3     1371.95     1333.44     38.12 o 
   0   0   3     2498.35     2715.96     97.58 o 
   1   0   3     4315.56     4617.71    129.53 o 
   2   0   3      250.15      289.16      9.34 o 
   3   0   3        7.04        4.51      2.03 o 
   4   0   3     1644.55     1734.00     50.43 o 
   5   0   3        8.18       22.78      2.83 o 
   6   0   3     2496.39     2648.52     76.43 o 
   7   0   3      718.38      664.77     27.69 o 
   8   0   3      496.36      475.04     21.96 o 
   9   0   3     1857.08     1721.85     65.91 o 
  10   0   3        3.24        0.21      5.19 o 
  11   0   3      260.90      206.83     14.09 o 
  12   0   3      111.65      141.77     11.60 o 
 -12   1   3      128.20      101.80     19.21 o 
 -11   1   3       14.09       18.35      4.48 o 
 -10   1   3      577.63      544.13     26.53 o 
  -9   1   3      240.72      249.95     14.97 o 
  -8   1   3       32.66       31.51      6.49 o 
  -7   1   3      837.98      809.25     32.89 o 
  -6   1   3       45.10       51.44      5.57 o 
  -5   1   3      378.39      425.36     13.42 o 
  -4   1   3      147.22      159.87      7.44 o 
  -3   1   3        3.53        0.65      1.80 o 
  -2   1   3    10287.13    11287.64    315.39 o 
  -1   1   3     3614.70     3823.79    107.66 o 
   0   1   3     3052.39     3175.08     89.38 o 
   1   1   3     6108.69     6511.90    182.63 o 
   2   1   3      269.51      308.75      9.91 o 
   3   1   3      204.58      196.65      7.06 o 
   4   1   3       45.39       67.18      3.64 o 
   5   1   3       96.28       87.51      4.44 o 
   6   1   3     1224.20     1294.99     38.54 o 
   7   1   3      784.36      817.79     32.79 o 
   8   1   3      514.76      463.36     21.46 o 
   9   1   3      287.22      263.39     15.10 o 
  10   1   3      345.12      283.82     18.95 o 
  11   1   3      275.66      245.57     15.21 o 
  12   1   3      271.41      282.88     17.44 o 
 -12   2   3      128.57      134.51     11.68 o 
 -11   2   3        0.70        6.91      3.93 o 
 -10   2   3       41.25       32.41      7.27 o 
  -9   2   3      276.37      269.58     15.82 o 
  -8   2   3      262.91      234.69     13.96 o 
  -7   2   3        1.87        2.03      3.61 o 
  -6   2   3     2554.13     2702.21     97.58 o 
  -5   2   3     1928.78     2018.63     58.77 o 
  -4   2   3       95.89      134.06      5.61 o 
  -3   2   3     2021.17     1988.78     54.07 o 
  -2   2   3      604.48      562.91     17.10 o 
  -1   2   3     5384.31     5583.84    156.53 o 
   0   2   3      624.68      613.96     20.39 o 
   1   2   3        0.97        1.79      1.83 o 
   2   2   3       99.05       96.15      4.25 o 
   3   2   3     4116.48     4097.43    115.93 o 
   4   2   3        8.11        2.22      1.92 o 
   5   2   3     6605.34     7216.45    203.78 o 
   6   2   3     2767.57     2989.42     86.11 o 
   7   2   3     1351.33     1405.86     53.29 o 
   8   2   3       49.86       33.62      9.87 o 
   9   2   3        2.01        0.73      4.32 o 
  10   2   3      529.44      519.68     24.68 o 
  11   2   3        0.69        0.00      3.99 o 
  12   2   3      223.76      189.98     15.32 o 
 -11   3   3       15.53       11.87      4.48 o 
 -10   3   3        0.53        0.00      4.01 o 
  -9   3   3      712.53      668.59     65.43 o 
  -8   3   3        0.30        0.00      4.07 o 
  -7   3   3      664.16      629.76     27.27 o 
  -6   3   3      174.77      156.57     10.90 o 
  -5   3   3      740.65      773.06     24.38 o 
  -4   3   3       69.40       91.95      4.94 o 
  -3   3   3       80.36       65.94      3.67 o 
  -2   3   3       18.02       20.43      2.37 o 
  -1   3   3       46.78       26.44      2.36 o 
   0   3   3      534.50      518.13     19.11 o 
   1   3   3      299.11      318.64     13.02 o 
   2   3   3      124.71       78.36      4.04 o 
   3   3   3      164.22      162.67      6.54 o 
   4   3   3     2140.51     2241.82     64.63 o 
   5   3   3      445.96      413.27     13.92 o 
   6   3   3     3082.48     3260.54     93.61 o 
   7   3   3     1078.45     1008.85     39.72 o 
   8   3   3     2114.07     2004.47     74.30 o 
   9   3   3      762.65      752.89     32.01 o 
  10   3   3      130.17      144.35     10.98 o 
  11   3   3      341.50      325.09     18.32 o 
  12   3   3        0.88        8.12      3.84 o 
 -11   4   3      115.29      108.49     10.34 o 
 -10   4   3       81.25       83.04      8.83 o 
  -9   4   3      200.94      182.88     13.16 o 
  -8   4   3      466.57      453.80     22.47 o 
  -7   4   3     2001.21     1892.01     70.97 o 
  -6   4   3      578.82      530.69     23.51 o 
  -5   4   3     1067.40     1165.96     35.57 o 
  -4   4   3      605.40      517.06     17.18 o 
  -3   4   3     1604.56     1594.66     46.85 o 
  -2   4   3     1571.31     1597.59     72.42 o 
  -1   4   3      751.49      741.15     24.80 o 
   0   4   3      825.78      729.94     21.98 o 
   1   4   3        9.60        9.10      1.78 o 
   2   4   3     5425.16     5714.30    161.10 o 
   3   4   3     1896.79     2185.00     63.11 o 
   4   4   3     1430.69     1531.12     45.09 o 
   5   4   3      702.86      738.18     23.17 o 
   6   4   3      131.15      174.23     10.71 o 
   7   4   3      363.73      294.71     14.93 o 
   8   4   3       97.09       97.04      8.35 o 
   9   4   3      105.97      103.04      9.23 o 
  10   4   3       50.23       64.38      7.79 o 
  11   4   3       60.29       65.44      7.61 o 
  12   4   3      100.13       94.38      9.09 o 
 -11   5   3       20.54       24.71      5.74 o 
 -10   5   3        0.61        0.00      6.75 o 
  -9   5   3       50.51       48.77      7.36 o 
  -8   5   3     1023.06     1032.76     58.68 o 
  -7   5   3       79.60       74.80      8.05 o 
  -6   5   3     2537.17     2435.18     88.86 o 
  -5   5   3       16.35       10.66      2.79 o 
  -4   5   3      304.83      255.23     11.94 o 
  -3   5   3     1663.40     1631.64     48.17 o 
  -2   5   3       23.03       30.35      2.97 o 
  -1   5   3     1508.51     1508.25     44.15 o 
   0   5   3       68.08       82.60      5.61 o 
   1   5   3     4521.62     4512.93    220.16 o 
   2   5   3     3327.87     3650.25    103.88 o 
   3   5   3      699.47      610.78     19.47 o 
   4   5   3     3147.55     3764.76    107.50 o 
   5   5   3       37.83       21.23      3.08 o 
   6   5   3      366.47      355.64     13.00 o 
   7   5   3      907.86      836.14     34.30 o 
   8   5   3      693.69      652.78     28.31 o 
   9   5   3      798.12      778.46     33.41 o 
  10   5   3      651.07      583.93     27.57 o 
  11   5   3       15.82       16.15      4.87 o 
  12   5   3       47.01       38.03     11.68 o 
 -10   6   3       65.57       62.95     23.89 o 
  -9   6   3       76.35      100.97     19.99 o 
  -8   6   3      284.10      262.60     16.14 o 
  -7   6   3        0.95        0.00      5.10 o 
  -6   6   3      224.23      223.69     13.57 o 
  -5   6   3        1.33        1.85      3.62 o 
  -4   6   3        1.74        0.00      3.02 o 
  -3   6   3      486.69      437.15     15.16 o 
  -2   6   3     4436.85     4747.19    135.23 o 
  -1   6   3     1033.69     1023.19     38.37 o 
   0   6   3     3909.60     3917.24    183.82 o 
   1   6   3      113.73       92.00      6.98 o 
   2   6   3       53.01       98.61      7.10 o 
   3   6   3     1067.96     1051.65     32.25 o 
   4   6   3      511.34      469.48     16.17 o 
   5   6   3       35.31       49.23      4.32 o 
   6   6   3     1852.93     1862.88     67.51 o 
   7   6   3     1854.58     1926.24    111.45 o 
   8   6   3     1266.82     1204.75     47.74 o 
   9   6   3       59.78       50.89      7.10 o 
  10   6   3      563.95      529.23     36.09 o 
  11   6   3        3.31        9.53      4.61 o 
  12   6   3      275.06      259.07     24.15 o 
 -10   7   3       24.33       29.87      6.21 o 
  -9   7   3      156.95      142.26     12.10 o 
  -8   7   3     1352.29     1325.67     70.10 o 
  -7   7   3       68.55       73.00      8.62 o 
  -6   7   3      888.49      885.72     37.36 o 
  -5   7   3      443.26      396.30     15.35 o 
  -4   7   3       34.95       38.78      5.10 o 
  -3   7   3      120.39       91.63      5.70 o 
  -2   7   3      372.26      324.10     12.99 o 
  -1   7   3      136.43      179.66      7.55 o 
   0   7   3     1727.43     1699.35     60.75 o 
   1   7   3     1508.21     1337.31     48.83 o 
   2   7   3      728.67      672.29     26.97 o 
   3   7   3      123.78      100.98      5.53 o 
   4   7   3      477.73      495.99     17.27 o 
   5   7   3       54.77       56.61      4.81 o 
   6   7   3     1211.87     1270.54     39.51 o 
   7   7   3      373.60      424.16     42.58 o 
   8   7   3      129.89      135.74     15.58 o 
   9   7   3       15.09       11.14      5.31 o 
  10   7   3      104.74       91.11      9.18 o 
  11   7   3      380.23      342.80     19.82 o 
  12   7   3        2.01        8.26      4.12 o 
  -9   8   3        3.60       17.65      6.75 o 
  -8   8   3      297.68      303.76     25.96 o 
  -7   8   3       94.33       75.42     14.54 o 
  -6   8   3     1108.63     1007.78     86.97 o 
  -5   8   3      234.93      237.73     11.37 o 
  -4   8   3        7.16        7.42      3.79 o 
  -3   8   3      757.13      760.66     31.20 o 
  -2   8   3     2313.26     2512.58     73.97 o 
  -1   8   3      769.30      729.21     29.37 o 
   0   8   3       81.06       80.89      7.61 o 
   1   8   3     2044.75     1938.34     74.25 o 
   2   8   3       41.91       32.05      7.01 o 
   3   8   3      432.54      382.41     18.11 o 
   4   8   3      267.02      238.71     13.24 o 
   5   8   3      699.05      687.73     24.78 o 
   6   8   3       70.46       84.12      6.14 o 
   7   8   3       11.85        8.90      3.79 o 
   8   8   3       50.07       39.97      6.42 o 
   9   8   3       26.33       23.66      9.09 o 
  10   8   3      616.92      535.66     29.08 o 
  11   8   3      282.71      254.53     16.31 o 
  12   8   3       61.16       57.16     13.76 o 
  -8   9   3        1.53       29.60      8.31 o 
  -7   9   3       85.53       76.33     12.46 o 
  -6   9   3        0.26        9.35      7.79 o 
  -5   9   3      572.37      561.90     25.70 o 
  -4   9   3       33.17       27.80      5.84 o 
  -3   9   3        9.65       12.31      5.47 o 
  -2   9   3      739.42      620.28     27.00 o 
  -1   9   3       89.31       74.07      8.05 o 
   0   9   3     4927.13     4929.05    169.12 o 
   1   9   3       14.96       13.25      5.66 o 
   2   9   3      313.56      284.69     15.74 o 
   3   9   3       19.97       13.33      6.23 o 
   4   9   3     2088.16     2170.92     82.82 o 
   5   9   3       22.55       27.10      8.05 o 
   6   9   3      330.59      352.76     18.15 o 
   7   9   3      441.87      483.58     22.93 o 
   8   9   3        0.83        1.04      6.75 o 
   9   9   3      146.63      129.29     15.58 o 
  10   9   3      197.74      231.07     21.81 o 
  11   9   3      130.38      116.31     14.54 o 
  12   9   3        3.83        0.00      5.19 o 
  -8  10   3       52.28       68.54     11.94 o 
  -7  10   3       19.30       11.42      7.27 o 
  -6  10   3      170.72      157.85     17.65 o 
  -5  10   3      187.74      179.66     17.65 o 
  -4  10   3       50.59       62.90      8.11 o 
  -3  10   3        9.07        6.16      5.36 o 
  -2  10   3      271.59      293.13     18.43 o 
  -1  10   3     1631.38     1578.86    112.42 o 
   0  10   3     1578.01     1489.11     76.33 o 
   1  10   3       75.33       60.23      8.23 o 
   2  10   3        0.85        6.58      7.79 o 
   3  10   3      108.60      124.62     10.98 o 
   4  10   3       55.30       46.05      7.85 o 
   5  10   3     2629.42     2582.64     93.24 o 
   6  10   3       21.12        9.77      5.85 o 
   7  10   3      131.35      148.05     11.68 o 
   8  10   3       10.70       12.98      7.79 o 
   9  10   3      590.37      587.79     41.02 o 
  10  10   3      140.86      142.28     16.62 o 
  11  10   3      329.19      328.17     28.04 o 
  -7  11   3      264.59      315.71     28.56 o 
  -6  11   3        4.15       22.33      8.31 o 
  -5  11   3       47.66       85.16     14.02 o 
  -4  11   3       75.44       79.46      9.53 o 
  -3  11   3      128.29      121.39     13.50 o 
  -2  11   3      259.67      210.30     14.67 o 
  -1  11   3      884.19      829.57     46.47 o 
   0  11   3      446.78      443.15     28.56 o 
   1  11   3     2066.59     1951.35     73.41 o 
   2  11   3       83.27       91.94     11.42 o 
   3  11   3      149.19      138.13     12.34 o 
   4  11   3      124.74      134.37     11.83 o 
   5  11   3       10.66       14.37      6.34 o 
   6  11   3        5.00        0.00      5.36 o 
   7  11   3       13.37       17.39      6.24 o 
   8  11   3     1167.59     1302.29     86.72 o 
   9  11   3        4.19       16.62      7.27 o 
  10  11   3      300.49      290.78     26.48 o 
  11  11   3       50.90       47.77      9.35 o 
  -6  12   3       90.14      100.73     15.58 o 
  -5  12   3      110.43      123.58     17.14 o 
  -4  12   3      363.00      403.89     23.12 o 
  -3  12   3       20.89       31.94      6.98 o 
  -2  12   3     2928.29     2789.42    203.29 o 
  -1  12   3       51.12       57.33     11.16 o 
   0  12   3       65.38       58.48     11.16 o 
   1  12   3       96.85       81.99     11.68 o 
   2  12   3      565.89      538.71     29.86 o 
   3  12   3      199.17      178.08     14.42 o 
   4  12   3      200.08      217.93     15.67 o 
   5  12   3      444.20      427.84     23.30 o 
   6  12   3      471.87      431.97     23.31 o 
   7  12   3      188.16      208.88     25.18 o 
   8  12   3       32.50       42.57      6.79 o 
   9  12   3      296.43      284.55     26.48 o 
  10  12   3      176.96      183.30     20.77 o 
  -5  13   3        5.67        0.00      8.31 o 
  -4  13   3        0.29       19.49     19.47 o 
  -3  13   3       75.59       73.83      9.36 o 
  -2  13   3      137.55      133.98     28.56 o 
  -1  13   3      785.73      695.55     57.12 o 
   0  13   3       44.07       55.60      9.36 o 
   1  13   3      805.81      750.35     79.45 o 
   2  13   3      761.80      757.48     96.32 o 
   3  13   3      214.76      189.21     17.14 o 
   4  13   3        5.65        7.96      6.44 o 
   5  13   3      206.39      222.73     16.31 o 
   6  13   3        6.61        5.78      5.47 o 
   7  13   3      111.53      118.12     11.53 o 
   8  13   3        2.38       16.95      5.71 o 
   9  13   3      586.19      596.10     44.66 o 
  -3  14   3       91.65       97.92     11.19 o 
  -2  14   3      114.43      136.81     13.20 o 
  -1  14   3      250.84      264.47     38.94 o 
   0  14   3       42.93       63.51     10.90 o 
   1  14   3        3.06       11.79      9.87 o 
   2  14   3       64.96       75.77     10.05 o 
   3  14   3      338.49      363.78     22.76 o 
   4  14   3      857.02      764.17     37.08 o 
   5  14   3       22.66       26.25      6.95 o 
   6  14   3       16.37       31.86      7.53 o 
   7  14   3        0.06        6.79      5.10 o 
   8  14   3       32.05       48.13     15.58 o 
  -1  15   3        0.49       12.12      6.34 o 
   0  15   3      100.37      104.54     11.89 o 
   1  15   3       88.50       81.38     10.46 o 
   2  15   3       65.41       59.91      8.95 o 
   3  15   3       73.95      107.04     12.10 o 
   4  15   3       35.35       23.18      6.95 o 
   5  15   3      274.49      326.52     21.29 o 
   6  15   3       13.24       35.62     13.76 o 
   7  15   3      308.60      306.95     34.53 o 
  -6 -13   4        1.63        9.35      8.31 o 
  -5 -13   4        1.89       20.25      8.31 o 
  -4 -13   4       49.38       64.39     12.46 o 
  -3 -13   4      136.07       93.98     14.54 o 
  -2 -13   4       41.90       71.14     13.50 o 
  -1 -13   4       12.08        8.31      6.75 o 
   0 -13   4       44.17       59.19     11.42 o 
  -7 -12   4       13.36       23.89      8.83 o 
  -6 -12   4        2.31        3.63      7.79 o 
  -5 -12   4        9.44       25.44      8.83 o 
  -4 -12   4       86.81      101.77     15.06 o 
  -3 -12   4      489.78      483.42     37.39 o 
  -2 -12   4        7.55       14.02      8.31 o 
  -1 -12   4      102.68      100.73     14.02 o 
   0 -12   4      205.91      218.09     22.33 o 
   1 -12   4      172.08      183.30     20.25 o 
   2 -12   4       10.81       10.90      6.75 o 
   3 -12   4      351.46      364.52     31.67 o 
  -7 -11   4       80.06       74.77     12.98 o 
  -6 -11   4      277.90      235.74     22.85 o 
  -5 -11   4      186.04      198.35     20.77 o 
  -4 -11   4      201.78      217.05     21.81 o 
  -3 -11   4        4.04        5.19      7.27 o 
  -2 -11   4      559.42      558.20     39.98 o 
  -1 -11   4        0.88        2.08      6.75 o 
   0 -11   4      907.12      940.37     59.19 o 
   1 -11   4      440.34      465.77     35.31 o 
   2 -11   4       18.80       30.64      8.83 o 
   3 -11   4       78.43      103.85     14.54 o 
   4 -11   4       46.51       61.27     11.42 o 
 -10 -10   4      229.26      220.16     21.29 o 
  -9 -10   4       59.98       60.23     10.39 o 
  -8 -10   4       22.74       30.64      8.31 o 
  -7 -10   4       17.46       28.40      7.53 o 
  -6 -10   4      366.56      352.45     19.45 o 
  -5 -10   4       33.22       51.39      7.32 o 
  -4 -10   4      622.74      643.34     29.51 o 
  -3 -10   4       12.93       22.52     11.68 o 
  -2 -10   4      281.81      271.54     16.68 o 
  -1 -10   4      145.21      159.93     17.65 o 
   0 -10   4      574.33      511.98     36.35 o 
   1 -10   4      837.78      884.29     55.04 o 
   2 -10   4      270.03      299.61     25.44 o 
   3 -10   4      240.69      281.95     24.92 o 
   4 -10   4        9.39       15.58      7.27 o 
 -10  -9   4      189.33      210.82     20.25 o 
  -9  -9   4        3.99        7.79      5.71 o 
  -8  -9   4      397.02      424.23     31.16 o 
  -7  -9   4        2.67        7.91      4.93 o 
  -6  -9   4        1.08        4.29      6.76 o 
  -5  -9   4      107.56      101.87      7.49 o 
  -4  -9   4       73.83       72.62      6.36 o 
  -3  -9   4      388.31      340.13     22.39 o 
  -2  -9   4       11.23        7.09      4.36 o 
  -1  -9   4     1256.64     1190.70     46.96 o 
   0  -9   4      242.45      223.92     14.67 o 
   1  -9   4     2527.90     2222.95    238.60 o 
   2  -9   4      859.49      856.24     36.30 o 
   3  -9   4      163.58      185.37     18.17 o 
   4  -9   4       17.22       29.08      8.31 o 
   5  -9   4        7.74       19.73      6.75 o 
 -11  -8   4       20.32       24.27      5.10 o 
 -10  -8   4       48.66       44.20      6.01 o 
  -9  -8   4       46.40       49.55      6.49 o 
  -8  -8   4       65.80       68.92      8.36 o 
  -7  -8   4       11.35       12.78      4.73 o 
  -6  -8   4      357.25      374.86     15.85 o 
  -5  -8   4       34.82       39.53      5.17 o 
  -4  -8   4       23.60       23.97      4.48 o 
  -3  -8   4      267.32      240.59     11.39 o 
  -2  -8   4       10.49        4.85      3.81 o 
  -1  -8   4        7.92       14.55      4.90 o 
   0  -8   4     1393.08     1229.18     39.49 o 
   1  -8   4      569.06      555.83     20.67 o 
   2  -8   4     1453.15     1552.44     48.83 o 
   3  -8   4      561.61      522.95     20.18 o 
   4  -8   4       24.79       26.78      4.72 o 
   5  -8   4        2.32        5.45      3.59 o 
   6  -8   4      140.46      183.20     13.08 o 
   7  -8   4      187.74      213.23     14.79 o 
 -11  -7   4      284.35      266.51     30.38 o 
 -10  -7   4       36.95       49.21      7.56 o 
  -9  -7   4      261.47      222.93     23.34 o 
  -8  -7   4        1.19        1.76      3.97 o 
  -7  -7   4     2585.63     2635.51     93.57 o 
  -6  -7   4       11.82       10.56      4.98 o 
  -5  -7   4      239.28      233.44     11.04 o 
  -4  -7   4      468.18      478.46     17.74 o 
  -3  -7   4       25.27       23.41      4.39 o 
  -2  -7   4     4217.45     4307.46    152.89 o 
  -1  -7   4     1158.20     1177.78     37.17 o 
   0  -7   4       29.67       24.87      4.32 o 
   1  -7   4      218.61      202.61      9.89 o 
   2  -7   4       19.35       10.86      4.04 o 
   3  -7   4      729.54      699.54     24.54 o 
   4  -7   4      180.71      172.77      9.43 o 
   5  -7   4      263.19      274.64     12.73 o 
   6  -7   4      207.17      191.87     13.35 o 
   7  -7   4      223.40      241.31     15.72 o 
   8  -7   4       86.46       88.83      9.60 o 
 -12  -6   4      268.01      246.05     39.20 o 
 -11  -6   4        2.75        5.54      3.84 o 
 -10  -6   4      278.81      265.43     19.21 o 
  -9  -6   4      649.74      629.07     41.31 o 
  -8  -6   4        4.34       12.82      4.53 o 
  -7  -6   4      931.20      899.01     35.25 o 
  -6  -6   4      125.60      136.54      7.91 o 
  -5  -6   4       93.38       85.12      6.06 o 
  -4  -6   4       48.95       67.57      5.27 o 
  -3  -6   4       21.20       19.64      3.79 o 
  -2  -6   4     1107.05     1115.20     34.85 o 
  -1  -6   4     1566.26     1534.23     46.49 o 
   0  -6   4      473.27      470.76     16.77 o 
   1  -6   4     2172.75     2123.17     63.08 o 
   2  -6   4     1461.23     1523.86     46.49 o 
   3  -6   4      893.28      887.04     28.88 o 
   4  -6   4       77.70       73.77      6.09 o 
   5  -6   4       76.82       85.14      6.49 o 
   6  -6   4      207.01      225.15     14.09 o 
   7  -6   4       22.50       28.75      6.34 o 
   8  -6   4      103.03      113.79     10.60 o 
   9  -6   4        7.48        5.35      5.24 o 
 -12  -5   4        1.45        3.63      3.62 o 
 -11  -5   4       90.27       99.97     17.39 o 
 -10  -5   4      331.42      323.47     21.03 o 
  -9  -5   4        6.94        8.71      5.29 o 
  -8  -5   4      117.09      119.07      8.97 o 
  -7  -5   4       11.45       12.05      3.27 o 
  -6  -5   4      322.97      280.86     11.79 o 
  -5  -5   4     2205.72     2398.36     70.77 o 
  -4  -5   4      766.08      853.76     27.24 o 
  -3  -5   4      220.96      181.85      8.06 o 
  -2  -5   4       46.67       22.65      3.39 o 
  -1  -5   4      167.93      142.64      7.09 o 
   0  -5   4      127.19      102.81      5.89 o 
   1  -5   4       85.32       74.22      4.99 o 
   2  -5   4     1639.15     1771.71     70.38 o 
   3  -5   4      360.49      339.91     12.92 o 
   4  -5   4     2167.90     2306.78     68.25 o 
   5  -5   4     1442.70     1547.48     47.67 o 
   6  -5   4      835.17      845.55     35.62 o 
   7  -5   4      433.75      425.46     21.43 o 
   8  -5   4      221.53      213.65     14.33 o 
   9  -5   4       51.40       56.56      7.85 o 
  10  -5   4       17.80       33.51      6.61 o 
 -12  -4   4      212.17      207.34     15.58 o 
 -11  -4   4        9.81       19.00      5.71 o 
 -10  -4   4        1.80        4.13      4.41 o 
  -9  -4   4      408.39      387.81     33.76 o 
  -8  -4   4       50.02       46.73      5.93 o 
  -7  -4   4      371.65      392.47     14.09 o 
  -6  -4   4      358.91      343.35     13.21 o 
  -5  -4   4     4612.39     5003.97    143.13 o 
  -4  -4   4     2473.97     2673.41     77.73 o 
  -3  -4   4      137.19       99.90      6.44 o 
  -2  -4   4     1125.88     1063.06     32.30 o 
  -1  -4   4      268.61      327.51     11.74 o 
   0  -4   4      723.97      687.15     21.76 o 
   1  -4   4      219.48      200.03      8.54 o 
   2  -4   4        1.28        1.20      2.47 o 
   3  -4   4     1209.43     1309.79     39.60 o 
   4  -4   4      185.23      174.38      8.15 o 
   5  -4   4      930.21      927.71     40.71 o 
   6  -4   4      594.43      546.24     24.44 o 
   7  -4   4      879.66      903.02     51.93 o 
   8  -4   4       58.76       67.92      8.23 o 
   9  -4   4      125.96      135.64     19.21 o 
  10  -4   4      233.69      259.80     16.93 o 
 -12  -3   4       10.96        5.64      9.87 o 
 -11  -3   4      258.32      263.70     25.70 o 
 -10  -3   4       80.51       75.98      8.83 o 
  -9  -3   4       32.21       26.13      7.55 o 
  -8  -3   4       36.89       25.96      5.00 o 
  -7  -3   4      133.89      125.83      8.70 o 
  -6  -3   4     1736.80     1844.12     54.70 o 
  -5  -3   4     1086.55     1079.84     33.23 o 
  -4  -3   4     1052.74     1161.17     35.14 o 
  -3  -3   4       85.79       68.71      4.32 o 
  -2  -3   4      528.36      482.18     15.57 o 
  -1  -3   4       79.93       95.45      4.95 o 
   0  -3   4     1186.79     1187.83     35.35 o 
   1  -3   4     1459.82     1474.99     43.02 o 
   2  -3   4     2656.09     2574.78     74.19 o 
   3  -3   4      680.77      634.20     20.27 o 
   4  -3   4     1706.16     1698.36     50.42 o 
   5  -3   4      256.98      268.16     10.71 o 
   6  -3   4      295.34      317.11     15.97 o 
   7  -3   4      376.94      380.35     19.09 o 
   8  -3   4        3.19        0.00      4.40 o 
   9  -3   4        2.85        6.79      5.09 o 
  10  -3   4      331.04      332.75     19.06 o 
  11  -3   4       11.09       17.52      5.45 o 
 -12  -2   4      266.85      289.39     18.04 o 
 -11  -2   4      110.29      110.53      9.83 o 
 -10  -2   4       27.46       28.09      5.24 o 
  -9  -2   4       31.22       42.47      7.01 o 
  -8  -2   4      694.15      697.88     38.94 o 
  -7  -2   4       13.15        7.81      4.78 o 
  -6  -2   4     4590.81     5108.67    138.44 o 
  -5  -2   4      258.85      241.15      9.43 o 
  -4  -2   4      924.46      941.25     28.67 o 
  -3  -2   4     1163.27     1157.49     34.34 o 
  -2  -2   4      127.93      158.32      6.41 o 
  -1  -2   4      640.48      597.57     18.31 o 
   0  -2   4     1767.81     1860.37     53.51 o 
   1  -2   4     1948.19     2141.87     61.44 o 
   2  -2   4     1594.26     1464.66     42.75 o 
   3  -2   4     3080.43     3025.37     86.70 o 
   4  -2   4       27.73       18.76      2.86 o 
   5  -2   4      616.58      591.73     19.53 o 
   6  -2   4       33.84       34.26      3.70 o 
   7  -2   4      539.40      546.10     24.33 o 
   8  -2   4      288.59      293.19     16.34 o 
   9  -2   4       43.94       31.81      6.34 o 
  10  -2   4       12.62       16.60      7.53 o 
  11  -2   4       23.62       46.09      6.98 o 
 -12  -1   4      100.13      102.12      9.61 o 
 -11  -1   4      155.92      147.39     11.46 o 
 -10  -1   4      148.91      154.80     16.88 o 
  -9  -1   4      447.37      468.70     22.54 o 
  -8  -1   4        1.04        0.00      4.31 o 
  -7  -1   4     1948.37     1940.74     67.63 o 
  -6  -1   4      674.20      821.76     24.69 o 
  -5  -1   4      537.07      513.08     16.79 o 
  -4  -1   4     2443.31     2720.34     78.18 o 
  -3  -1   4      889.35      814.10     24.47 o 
  -2  -1   4     1193.78     1230.66     35.83 o 
  -1  -1   4    17350.57    20002.57    643.87 o 
   0  -1   4    10149.50    10916.58    387.78 o 
   1  -1   4     2530.42     2522.41     71.80 o 
   2  -1   4     2018.15     2261.21     64.56 o 
   3  -1   4     1150.91     1205.83     35.50 o 
   4  -1   4        2.93        0.00      2.08 o 
   5  -1   4     1372.24     1239.59     37.24 o 
   6  -1   4        7.77        7.37      2.60 o 
   7  -1   4        1.54        0.29      3.76 o 
   8  -1   4      637.02      636.96     27.95 o 
   9  -1   4      153.40      142.55     10.84 o 
  10  -1   4      277.32      287.38     17.09 o 
  11  -1   4        0.03        1.56      4.32 o 
 -12   0   4        0.20        5.12      3.93 o 
 -11   0   4       66.92       68.72      8.07 o 
 -10   0   4        3.15        1.21      4.93 o 
  -9   0   4        1.86        0.00      6.49 o 
  -8   0   4     1855.48     1891.64     71.39 o 
  -7   0   4      675.86      669.94     26.66 o 
  -6   0   4      517.15      482.91     15.50 o 
  -5   0   4      255.48      315.08     12.84 o 
  -4   0   4        6.78        0.10      2.35 o 
  -3   0   4       60.52       53.57      3.43 o 
  -2   0   4     1730.20     1838.26     52.66 o 
  -1   0   4    41840.74    50874.85   1422.33 o 
   0   0   4     9970.27    11103.39    394.57 o 
   1   0   4      771.91      807.82     23.74 o 
   2   0   4    10763.05    11962.59    334.44 o 
   3   0   4     6448.19     7266.40    204.16 o 
   4   0   4    11140.84    12344.64    346.42 o 
   5   0   4     2410.03     2660.36     76.75 o 
   6   0   4        4.16        7.22      2.36 o 
   7   0   4      295.40      284.54     14.46 o 
   8   0   4      434.30      402.66     19.59 o 
   9   0   4      126.23      103.16      8.93 o 
  10   0   4      361.97      354.66     19.09 o 
  11   0   4      156.78      142.11     11.22 o 
  12   0   4       34.51       24.06      5.09 o 
 -12   1   4      265.53      264.82     17.44 o 
 -11   1   4        0.67        4.98      6.49 o 
 -10   1   4      234.12      239.59     15.34 o 
  -9   1   4      285.66      277.69     16.09 o 
  -8   1   4     1498.84     1459.36     72.18 o 
  -7   1   4      638.73      598.09     26.06 o 
  -6   1   4      230.97      242.32     11.62 o 
  -5   1   4      448.45      432.77     13.90 o 
  -4   1   4        3.61        6.98      2.25 o 
  -3   1   4     3038.32     3123.99     88.67 o 
  -2   1   4        2.56        2.76      1.88 o 
  -1   1   4     2309.83     2545.19     72.23 o 
   0   1   4     4634.80     4990.22    140.49 o 
   1   1   4     1123.11     1075.97     31.27 o 
   2   1   4     1276.75     1262.38     36.73 o 
   3   1   4     5806.44     6050.12    170.66 o 
   4   1   4     2433.33     2524.24     72.60 o 
   5   1   4      868.97      862.25     26.51 o 
   6   1   4      906.67      934.60     28.63 o 
   7   1   4      965.14      947.06     37.52 o 
   8   1   4      105.41      114.19      8.83 o 
   9   1   4     1514.11     1477.83     57.33 o 
  10   1   4       71.73       66.28      7.48 o 
  11   1   4       26.05       29.73      5.61 o 
  12   1   4       20.74       26.09      4.87 o 
 -12   2   4      595.88      577.28     40.76 o 
 -11   2   4       99.41       78.24      8.48 o 
 -10   2   4       84.29       89.83     15.32 o 
  -9   2   4      396.45      378.92     19.89 o 
  -8   2   4      294.87      322.13     17.30 o 
  -7   2   4     1518.05     1481.39     56.63 o 
  -6   2   4        8.29        7.24      2.46 o 
  -5   2   4     1341.45     1260.91     35.90 o 
  -4   2   4       93.73      104.07      4.88 o 
  -3   2   4     2730.44     2804.53     79.94 o 
  -2   2   4      590.24      638.21     19.47 o 
  -1   2   4     3219.76     3277.57     92.57 o 
   0   2   4      472.60      504.38     17.46 o 
   1   2   4     1705.12     1740.54     49.93 o 
   2   2   4     2822.53     2766.30     78.73 o 
   3   2   4     7040.26     7398.12    208.00 o 
   4   2   4      399.22      372.71     12.47 o 
   5   2   4     1058.42     1129.18     34.02 o 
   6   2   4        3.53        2.37      3.25 o 
   7   2   4      731.28      694.87     28.67 o 
   8   2   4      438.43      419.82     19.71 o 
   9   2   4      112.98      108.71      9.21 o 
  10   2   4       68.18       79.02      8.11 o 
  11   2   4      117.27      117.71      9.73 o 
  12   2   4     1097.16     1039.06     53.48 o 
 -11   3   4      227.46      275.76     53.22 o 
 -10   3   4      539.63      493.65     25.21 o 
  -9   3   4      607.69      586.93     44.92 o 
  -8   3   4      702.76      654.99     29.20 o 
  -7   3   4      681.65      681.83     48.29 o 
  -6   3   4      273.04      275.18     14.33 o 
  -5   3   4     1905.01     2256.15     65.89 o 
  -4   3   4     4545.46     4679.84    125.91 o 
  -3   3   4       96.58       85.77      4.44 o 
  -2   3   4     5087.04     5112.64    144.00 o 
  -1   3   4     1824.42     1895.89     54.13 o 
   0   3   4      171.29      184.78      6.79 o 
   1   3   4       37.36       42.69      3.13 o 
   2   3   4      682.09      750.28     22.71 o 
   3   3   4     2962.06     3214.44     91.60 o 
   4   3   4      118.99      130.22      5.70 o 
   5   3   4      180.16      153.14      6.63 o 
   6   3   4       77.56       63.61      7.79 o 
   7   3   4     3489.17     3570.87    127.67 o 
   8   3   4      155.14      137.37      9.73 o 
   9   3   4        1.44        1.12      4.40 o 
  10   3   4      168.06      137.96     10.60 o 
  11   3   4      221.94      243.33     15.34 o 
  12   3   4       71.62       57.49      6.98 o 
 -11   4   4       97.12      103.52     15.06 o 
 -10   4   4      101.79       86.07      9.09 o 
  -9   4   4      143.33      147.71     11.68 o 
  -8   4   4      510.54      532.69     29.60 o 
  -7   4   4        7.61        1.28      4.61 o 
  -6   4   4      994.86     1084.53     42.51 o 
  -5   4   4     1836.29     1954.28     57.68 o 
  -4   4   4      131.60      119.92      6.01 o 
  -3   4   4     8598.34     9238.73    245.81 o 
  -2   4   4      141.71      174.11      8.21 o 
  -1   4   4       26.32       16.78      2.49 o 
   0   4   4      120.75      121.32      5.23 o 
   1   4   4     5650.97     5753.81    162.19 o 
   2   4   4      150.87      152.15      6.51 o 
   3   4   4     4736.56     4822.69    136.49 o 
   4   4   4      173.31      205.73      8.22 o 
   5   4   4      275.12      278.21     10.31 o 
   6   4   4      283.20      301.99     11.23 o 
   7   4   4       14.83       12.54      2.51 o 
   8   4   4      103.33      104.69      8.86 o 
   9   4   4      646.37      661.54     29.13 o 
  10   4   4      104.53      102.28      9.09 o 
  11   4   4        0.58        0.00      3.74 o 
  12   4   4       76.79       65.26      7.36 o 
 -11   5   4       34.86       27.60      5.85 o 
 -10   5   4       14.60       15.79      5.45 o 
  -9   5   4      359.03      356.37     39.72 o 
  -8   5   4       11.17       11.87      5.47 o 
  -7   5   4      177.71      157.10     11.36 o 
  -6   5   4       35.38       40.72      6.21 o 
  -5   5   4      347.32      352.03     13.13 o 
  -4   5   4      384.51      343.65     12.73 o 
  -3   5   4     4607.74     4949.09    140.85 o 
  -2   5   4      356.93      416.49     14.46 o 
  -1   5   4      844.83      753.79     24.31 o 
   0   5   4      145.51      101.33      4.63 o 
   1   5   4      608.89      595.22     18.69 o 
   2   5   4       51.36       40.67      3.23 o 
   3   5   4     1600.26     1838.53     53.62 o 
   4   5   4     2966.68     3181.99     91.50 o 
   5   5   4       89.93       96.64      5.42 o 
   6   5   4     3402.94     3513.56    123.44 o 
   7   5   4      258.84      258.22     20.89 o 
   8   5   4      543.88      497.03     23.14 o 
   9   5   4      329.84      315.50     19.73 o 
  10   5   4       13.56        8.15      4.71 o 
  11   5   4       82.67       78.50      8.35 o 
  12   5   4       20.29       16.71      4.73 o 
 -10   6   4      225.65      242.85     39.46 o 
  -9   6   4        0.62        3.08      4.40 o 
  -8   6   4      606.45      589.90     28.21 o 
  -7   6   4      339.17      318.36     20.25 o 
  -6   6   4      277.46      248.59     14.31 o 
  -5   6   4      256.63      260.72     13.45 o 
  -4   6   4      145.09      144.96      7.24 o 
  -3   6   4       25.49       40.20      3.74 o 
  -2   6   4      347.77      368.39     12.99 o 
  -1   6   4       79.32       83.04      4.72 o 
   0   6   4        7.87        0.00      3.14 o 
   1   6   4      236.99      217.67     16.10 o 
   2   6   4      107.96       70.62      4.04 o 
   3   6   4       57.73       79.55      4.78 o 
   4   6   4        1.38        1.21      2.69 o 
   5   6   4      310.63      356.75     13.17 o 
   6   6   4       24.59       23.87      3.58 o 
   7   6   4      531.50      487.21     31.00 o 
   8   6   4      157.95      125.98      9.89 o 
   9   6   4     3515.65     3354.92    122.06 o 
  10   6   4      206.15      193.53     13.37 o 
  11   6   4      355.80      355.44     25.18 o 
  12   6   4        8.31       14.02      4.36 o 
 -10   7   4      226.98      241.03     24.15 o 
  -9   7   4      289.42      294.24     18.35 o 
  -8   7   4      158.69      162.27     15.84 o 
  -7   7   4      263.24      259.24     15.79 o 
  -6   7   4       80.81       84.05      8.58 o 
  -5   7   4       20.89       22.36      3.95 o 
  -4   7   4        2.65        2.67      3.02 o 
  -3   7   4      160.73      117.12      6.49 o 
  -2   7   4      346.66      300.36     11.47 o 
  -1   7   4      644.48      605.70     19.68 o 
   0   7   4      549.32      530.19     22.02 o 
   1   7   4     1700.49     1643.29     58.92 o 
   2   7   4      832.66      970.17     36.90 o 
   3   7   4      391.94      324.10     12.14 o 
   4   7   4      485.80      540.55     20.32 o 
   5   7   4       48.41       29.91      3.94 o 
   6   7   4      218.40      243.35     10.64 o 
   7   7   4      130.93      170.30      9.92 o 
   8   7   4       11.96       18.48      5.68 o 
   9   7   4      365.90      311.27     17.58 o 
  10   7   4        5.84        4.55      4.73 o 
  11   7   4       92.85      100.69      9.55 o 
  12   7   4      235.11      207.11     21.55 o 
  -9   8   4        0.61        8.31      6.23 o 
  -8   8   4      317.49      313.11     26.48 o 
  -7   8   4     1543.83     1523.49     82.56 o 
  -6   8   4      319.62      344.19     20.51 o 
  -5   8   4      389.95      366.40     14.88 o 
  -4   8   4        1.90        2.39      3.21 o 
  -3   8   4      371.75      368.58     18.95 o 
  -2   8   4      311.50      290.23     11.62 o 
  -1   8   4      912.89      910.75     35.43 o 
   0   8   4      320.19      272.74     14.10 o 
   1   8   4      525.09      534.20     23.12 o 
   2   8   4     2297.66     2237.08     79.46 o 
   3   8   4      196.97      156.87     10.48 o 
   4   8   4      742.35      752.60     30.64 o 
   5   8   4      144.47      130.32      7.41 o 
   6   8   4       73.88       82.95      6.20 o 
   7   8   4     2033.85     2286.36    123.51 o 
   8   8   4        2.97        0.00      5.14 o 
   9   8   4      210.69      220.62     14.31 o 
  10   8   4     1400.62     1352.67    102.29 o 
  11   8   4        7.36        7.31      4.12 o 
  12   8   4        8.07       13.44      4.95 o 
  -8   9   4       67.25      104.89     14.54 o 
  -7   9   4        9.10       24.40      8.83 o 
  -6   9   4      226.77      230.03     21.81 o 
  -5   9   4      203.82      202.36     13.00 o 
  -4   9   4      289.78      306.22     16.51 o 
  -3   9   4      245.32      215.52     13.50 o 
  -2   9   4      302.29      235.52     29.60 o 
  -1   9   4      206.95      186.84     11.89 o 
   0   9   4      201.53      187.43     12.26 o 
   1   9   4     1419.84     1338.51     50.67 o 
   2   9   4       19.38       10.64      5.34 o 
   3   9   4      462.71      498.26     23.10 o 
   4   9   4      164.09      182.59     12.05 o 
   5   9   4      433.13      460.82     21.63 o 
   6   9   4      250.30      284.20     15.89 o 
   7   9   4      191.27      206.46     13.16 o 
   8   9   4      395.78      388.40     29.60 o 
   9   9   4      490.71      472.00     34.27 o 
  10   9   4      685.67      690.09     45.17 o 
  11   9   4       87.31       95.54     12.98 o 
  12   9   4        2.80        5.71      6.23 o 
  -8  10   4       17.16       43.10      9.87 o 
  -7  10   4      235.12      268.97     24.92 o 
  -6  10   4       89.40       86.72     12.98 o 
  -5  10   4      238.05      303.76     23.89 o 
  -4  10   4      338.13      361.33     19.58 o 
  -3  10   4       39.56       26.39      6.23 o 
  -2  10   4      199.11      221.12     16.88 o 
  -1  10   4       27.54       33.73      6.98 o 
   0  10   4       22.06       20.63      6.72 o 
   1  10   4      194.58      176.04     12.42 o 
   2  10   4      122.21      116.08     10.34 o 
   3  10   4     1112.89     1120.51     44.79 o 
   4  10   4      376.53      394.71     20.52 o 
   5  10   4      123.98       97.55      9.73 o 
   6  10   4       16.34       17.20      7.01 o 
   7  10   4        7.44        0.00      4.49 o 
   8  10   4     2099.08     2059.35    109.04 o 
   9  10   4       57.61       59.19     10.90 o 
  10  10   4      334.28      317.26     27.00 o 
  11  10   4       47.88       54.00     10.39 o 
  -7  11   4       16.67       23.37      8.31 o 
  -5  11   4       38.62       52.44     11.94 o 
  -4  11   4       64.81       71.79      8.83 o 
  -3  11   4        0.52        0.37      4.98 o 
  -2  11   4      178.52      138.11     11.89 o 
  -1  11   4     1731.23     1590.00    102.03 o 
   0  11   4        2.67        5.58      6.34 o 
   1  11   4     2279.79     2099.72     78.18 o 
   2  11   4     2937.32     2733.12    193.16 o 
   3  11   4       87.77       92.81     22.59 o 
   4  11   4     1469.86     1374.86     81.78 o 
   5  11   4     1184.37     1196.49     48.65 o 
   6  11   4      434.83      419.83     29.86 o 
   7  11   4      401.25      432.34     39.20 o 
   8  11   4        0.41        9.35      5.14 o 
   9  11   4      497.61      528.08     38.94 o 
  10  11   4       56.24       52.96     10.39 o 
  11  11   4      236.15      247.16     24.40 o 
  -6  12   4       21.46       44.14     10.39 o 
  -5  12   4       45.78       38.42      9.87 o 
  -4  12   4       70.61       98.05     10.26 o 
  -3  12   4      559.61      524.51     39.20 o 
  -2  12   4      453.18      472.89     25.15 o 
  -1  12   4      229.79      216.35     15.58 o 
   0  12   4      503.10      459.70     24.40 o 
   1  12   4      410.99      385.38     22.33 o 
   2  12   4      129.62       99.28     11.22 o 
   3  12   4      384.05      390.81     34.53 o 
   4  12   4       52.25       52.52     14.02 o 
   5  12   4     1233.32     1196.90     70.62 o 
   6  12   4      114.51      115.52     11.31 o 
   7  12   4        0.61        0.00      5.47 o 
   8  12   4      150.84      157.72     12.84 o 
   9  12   4       19.59       37.39      9.35 o 
  10  12   4       88.50       96.06     14.54 o 
  -5  13   4      142.99      183.82     21.81 o 
  -4  13   4        1.20        5.63      4.95 o 
  -3  13   4       28.66       25.92      8.83 o 
  -2  13   4      216.96      221.99     33.49 o 
  -1  13   4      297.16      305.87     19.99 o 
   0  13   4     1790.17     1658.76     95.54 o 
   1  13   4       28.02       20.09      7.36 o 
   2  13   4      200.81      182.68     27.26 o 
   3  13   4      115.73      107.29     11.60 o 
   4  13   4       14.90       24.28      7.79 o 
   5  13   4       99.01       94.50     23.11 o 
   6  13   4      586.86      587.13     35.05 o 
   7  13   4      113.84      114.79     11.68 o 
   8  13   4      379.29      441.21     32.71 o 
   9  13   4      243.81      229.51     23.89 o 
  -3  14   4      107.69      130.95     13.00 o 
  -2  14   4       84.85       91.80     10.83 o 
  -1  14   4       67.46       68.03      9.53 o 
   0  14   4      111.21      116.68     12.05 o 
   1  14   4      227.84      197.53     17.14 o 
   2  14   4      338.47      264.21     45.17 o 
   3  14   4      571.08      577.67     57.64 o 
   4  14   4       69.14       68.25      9.60 o 
   5  14   4      241.95      249.43     17.80 o 
   6  14   4        0.79       13.57      5.61 o 
   7  14   4        0.81       17.96      6.75 o 
   8  14   4       14.68       32.13     16.88 o 
  -1  15   4      214.04      256.69     32.97 o 
   0  15   4        5.83        0.00      8.31 o 
   1  15   4       37.99       51.13      8.48 o 
   2  15   4        6.99       19.51      6.23 o 
   3  15   4      240.48      244.75     18.36 o 
   4  15   4      313.02      313.86     35.05 o 
   5  15   4       89.52       91.12     10.46 o 
   6  15   4      181.62      200.62     15.97 o 
   7  15   4       59.23       70.76      9.18 o 
   2  16   4      249.67      245.00     45.43 o 
   3  16   4        1.87       13.79      6.58 o 
   4  16   4       32.61       49.83     10.90 o 
  -4 -13   5       52.65       74.77     12.98 o 
  -3 -13   5       55.97       58.16     12.46 o 
  -2 -13   5        0.66        7.79      7.27 o 
  -7 -12   5      286.13      264.30     25.44 o 
  -6 -12   5       14.60       37.39     10.39 o 
  -5 -12   5       73.40       74.25     13.50 o 
  -4 -12   5      199.70      181.22     20.77 o 
  -3 -12   5      338.52      297.01     27.52 o 
  -2 -12   5       51.80       86.72     13.50 o 
  -1 -12   5      210.40      212.89     22.33 o 
   0 -12   5        0.95        6.23      5.71 o 
   1 -12   5        0.76       10.90      6.23 o 
   2 -12   5      112.49      128.26     17.14 o 
  -7 -11   5      245.22      240.93     23.37 o 
  -6 -11   5      151.33      157.33     18.69 o 
  -5 -11   5        7.51       13.50      8.31 o 
  -4 -11   5      291.36      301.17     27.00 o 
  -3 -11   5      386.43      396.71     32.19 o 
  -2 -11   5      101.66      101.77     14.54 o 
  -1 -11   5      360.16      358.80     29.60 o 
   0 -11   5      179.09      201.99     21.29 o 
   1 -11   5        3.23        0.52      6.23 o 
   2 -11   5       58.68       52.44     10.39 o 
   3 -11   5      321.05      350.50     30.12 o 
  -7 -10   5       26.56       35.83      9.35 o 
  -6 -10   5      342.24      364.52     29.08 o 
  -5 -10   5      705.83      702.55     46.21 o 
  -4 -10   5        1.92        5.19      7.27 o 
  -3 -10   5       61.67       58.16     11.94 o 
  -2 -10   5       73.06       82.56     12.98 o 
  -1 -10   5       78.22       64.39     11.42 o 
   0 -10   5      937.14      858.84     54.52 o 
   1 -10   5      886.27      859.88     54.52 o 
   2 -10   5      443.45      412.29     32.19 o 
   3 -10   5      110.64      134.49     16.10 o 
   4 -10   5       64.29       78.41     12.46 o 
 -10  -9   5      188.97      206.14     19.73 o 
  -9  -9   5       37.61       48.29      8.83 o 
  -8  -9   5        5.54        2.08      5.19 o 
  -7  -9   5       94.32      108.71     10.26 o 
  -6  -9   5        9.46       15.89      7.01 o 
  -5  -9   5       86.42       86.42      8.62 o 
  -4  -9   5     1689.83     1491.22    128.00 o 
  -3  -9   5      129.77      121.28     10.26 o 
  -2  -9   5      464.57      497.94     24.41 o 
  -1  -9   5      310.97      308.76     17.25 o 
   0  -9   5      640.69      616.87     41.02 o 
   1  -9   5        0.21        6.23      6.75 o 
   2  -9   5      103.61      106.97     14.02 o 
   3  -9   5      208.21      237.30     21.81 o 
   4  -9   5      111.65      132.93     15.58 o 
   5  -9   5      406.64      435.13     32.71 o 
 -10  -8   5      349.44      319.37     39.28 o 
  -9  -8   5        1.99       11.24      4.08 o 
  -8  -8   5     1614.20     1669.63     78.53 o 
  -7  -8   5      113.20      110.75      7.79 o 
  -6  -8   5       64.77       69.06      8.81 o 
  -5  -8   5       70.28       72.17      6.49 o 
  -4  -8   5      569.07      590.87     21.92 o 
  -3  -8   5       44.48       37.91      5.16 o 
  -2  -8   5      206.73      202.25     12.85 o 
  -1  -8   5     2120.83     2021.93     78.41 o 
   0  -8   5      212.46      203.61     12.85 o 
   1  -8   5     3710.19     3691.05    137.44 o 
   2  -8   5      802.34      813.58     35.79 o 
   3  -8   5       35.73       47.62      6.79 o 
   4  -8   5      445.34      450.16     23.46 o 
   5  -8   5        1.04        8.17      4.71 o 
   6  -8   5       73.86       76.85     12.98 o 
   7  -8   5       65.65       87.75     13.50 o 
 -11  -7   5      568.76      476.32     55.56 o 
 -10  -7   5      105.00      101.75     18.36 o 
  -9  -7   5      370.09      350.36     29.04 o 
  -8  -7   5      490.91      457.12     40.59 o 
  -7  -7   5      141.40      153.79      9.00 o 
  -6  -7   5      132.46      132.44      8.32 o 
  -5  -7   5       73.78       80.38      6.33 o 
  -4  -7   5      533.56      532.44     21.96 o 
  -3  -7   5     1182.33     1140.42     36.54 o 
  -2  -7   5      274.19      288.56     12.47 o 
  -1  -7   5      176.47      160.36      8.79 o 
   0  -7   5     1156.27     1151.97     36.84 o 
   1  -7   5       33.05       33.06      4.97 o 
   2  -7   5      457.39      430.94     16.85 o 
   3  -7   5      645.54      619.55     28.41 o 
   4  -7   5     1558.83     1611.49     64.31 o 
   5  -7   5       46.95       59.71      5.76 o 
   6  -7   5      143.33      156.11     11.83 o 
   7  -7   5      486.87      496.92     39.46 o 
   8  -7   5      277.01      276.24     27.52 o 
 -11  -6   5       18.67       26.25     10.39 o 
 -10  -6   5      795.92      780.42     76.86 o 
  -9  -6   5      361.69      355.51     22.44 o 
  -8  -6   5       38.91       52.39      8.19 o 
  -7  -6   5      375.60      416.14     16.79 o 
  -6  -6   5       45.52       53.91      5.29 o 
  -5  -6   5        2.32        0.24      3.27 o 
  -4  -6   5     1294.10     1234.30     38.78 o 
  -3  -6   5        0.28        2.85      3.85 o 
  -2  -6   5     2630.77     2665.81     78.28 o 
  -1  -6   5      759.33      786.09     25.90 o 
   0  -6   5     4194.50     3924.21    127.72 o 
   1  -6   5       47.27       59.43      5.26 o 
   2  -6   5      677.50      666.55     22.78 o 
   3  -6   5      111.89      126.77      7.72 o 
   4  -6   5     1357.52     1361.58     42.80 o 
   5  -6   5     2030.71     2171.67     77.88 o 
   6  -6   5        1.18        4.04      4.93 o 
   7  -6   5      401.75      406.45     21.43 o 
   8  -6   5       21.14       21.29      5.85 o 
   9  -6   5      108.84      127.53     11.46 o 
 -12  -5   5        7.86       18.59      4.93 o 
 -11  -5   5      202.69      189.37     15.58 o 
 -10  -5   5      332.89      290.76     20.57 o 
  -9  -5   5       55.37       55.83      6.69 o 
  -8  -5   5      138.44      117.71     15.63 o 
  -7  -5   5       23.91       29.21      4.11 o 
  -6  -5   5        1.43        0.00      3.09 o 
  -5  -5   5     3207.68     3411.14     99.38 o 
  -4  -5   5     1364.70     1436.35     43.82 o 
  -3  -5   5     1213.44     1391.60     42.32 o 
  -2  -5   5       12.30        4.19      2.79 o 
  -1  -5   5     1060.20      957.66     30.11 o 
   0  -5   5       11.37        8.92      3.16 o 
   1  -5   5     1709.73     1596.73     47.92 o 
   2  -5   5      933.95      987.53     32.29 o 
   3  -5   5      365.68      338.27     13.15 o 
   4  -5   5      820.96      811.73     26.87 o 
   5  -5   5     1108.57     1134.59     36.33 o 
   6  -5   5      169.66      175.83     13.24 o 
   7  -5   5       31.75       37.84      8.31 o 
   8  -5   5       25.80       36.97      6.72 o 
   9  -5   5        0.97        0.00      8.05 o 
 -12  -4   5       10.86       17.39      8.05 o 
 -11  -4   5       69.01       79.87      8.58 o 
 -10  -4   5      191.70      191.01     12.49 o 
  -9  -4   5       89.71       76.38      7.52 o 
  -8  -4   5       14.65       17.92      4.61 o 
  -7  -4   5       86.38       98.78      6.32 o 
  -6  -4   5       21.53       14.50      3.45 o 
  -5  -4   5       39.28       42.37      4.20 o 
  -4  -4   5     1108.37     1237.60     37.81 o 
  -3  -4   5      443.72      538.94     18.04 o 
  -2  -4   5     4697.13     4923.27    140.15 o 
  -1  -4   5     1178.79     1379.06     41.31 o 
   0  -4   5     1359.22     1388.87     41.61 o 
   1  -4   5     2103.08     1994.26     58.22 o 
   2  -4   5      137.28       94.76      5.39 o 
   3  -4   5        3.52        8.26      2.86 o 
   4  -4   5      289.00      260.82     10.82 o 
   5  -4   5      599.61      608.02     21.04 o 
   6  -4   5     1161.59     1077.86     43.27 o 
   7  -4   5       31.82       42.72      6.52 o 
   8  -4   5      204.49      221.36     14.22 o 
   9  -4   5        0.79        0.00      7.01 o 
  10  -4   5       48.94       59.26      8.57 o 
 -12  -3   5      235.26      254.67     19.47 o 
 -11  -3   5      240.53      243.06     15.45 o 
 -10  -3   5        3.30        6.01      3.74 o 
  -9  -3   5        0.62        0.59      3.79 o 
  -8  -3   5      349.43      343.40     17.06 o 
  -7  -3   5        6.77        7.79      4.67 o 
  -6  -3   5     1206.57     1273.98     39.32 o 
  -5  -3   5      477.68      513.79     17.65 o 
  -4  -3   5     1264.95     1357.13     40.78 o 
  -3  -3   5     1034.30     1062.82     32.23 o 
  -2  -3   5      252.10      302.50     10.86 o 
  -1  -3   5      254.39      248.15      9.23 o 
   0  -3   5      119.51      129.09      6.10 o 
   1  -3   5     1243.84     1329.57     39.40 o 
   2  -3   5       17.94       15.48      2.67 o 
   3  -3   5     2955.70     2991.76     86.19 o 
   4  -3   5      364.04      355.51     13.19 o 
   5  -3   5     1509.91     1560.19     47.11 o 
   6  -3   5       52.35       41.53      8.31 o 
   7  -3   5       62.69       63.05      7.39 o 
   8  -3   5       62.73       59.38      8.57 o 
   9  -3   5      144.61      171.65     12.60 o 
  10  -3   5        0.21        8.56      6.75 o 
 -12  -2   5       10.00        9.37      5.97 o 
 -11  -2   5      158.23      164.48     12.34 o 
 -10  -2   5       54.64       50.57      6.73 o 
  -9  -2   5      183.55      189.06     11.97 o 
  -8  -2   5       24.83       24.81      5.06 o 
  -7  -2   5      604.95      579.43     29.90 o 
  -6  -2   5      243.23      280.62     10.96 o 
  -5  -2   5      479.57      461.43     15.82 o 
  -4  -2   5     1204.09     1371.45     40.85 o 
  -3  -2   5     5388.98     6125.32    172.65 o 
  -2  -2   5      124.90      162.25      6.63 o 
  -1  -2   5    13754.08    15785.02    440.06 o 
   0  -2   5      657.33      834.51     25.33 o 
   1  -2   5     1163.17     1151.63     43.90 o 
   2  -2   5     3667.40     3865.88    109.94 o 
   3  -2   5       14.07       31.73      3.20 o 
   4  -2   5       24.16       21.56      3.02 o 
   5  -2   5       87.55       73.23      9.55 o 
   6  -2   5      295.79      272.92     12.48 o 
   7  -2   5       76.31       79.38      7.55 o 
   8  -2   5      116.30      144.72     10.84 o 
   9  -2   5       16.69       15.64      7.01 o 
  10  -2   5        5.43       15.50      4.98 o 
  11  -2   5       46.63       63.51      8.31 o 
 -12  -1   5        0.60        0.21      3.10 o 
 -11  -1   5      341.36      304.54     18.18 o 
 -10  -1   5      211.46      198.52     17.14 o 
  -9  -1   5        0.99        0.00      3.84 o 
  -8  -1   5      195.81      181.05     16.48 o 
  -7  -1   5        0.43        0.00      3.54 o 
  -6  -1   5     1616.78     1751.29     51.80 o 
  -5  -1   5       59.27       49.80      3.94 o 
  -4  -1   5     3514.73     3759.26    107.19 o 
  -3  -1   5     3030.38     3536.34    100.63 o 
  -2  -1   5     2846.75     2797.47     79.45 o 
  -1  -1   5     2584.91     3006.00    105.51 o 
   0  -1   5      559.73      516.04     21.00 o 
   1  -1   5      528.56      531.59     16.38 o 
   2  -1   5     6532.90     6887.07    193.78 o 
   3  -1   5      308.11      325.37     11.16 o 
   4  -1   5      975.05      935.79     28.60 o 
   5  -1   5       35.05       38.81      3.58 o 
   6  -1   5        3.84        3.65      2.61 o 
   7  -1   5       79.30       80.52      7.39 o 
   8  -1   5       47.60       52.31      6.52 o 
   9  -1   5      275.68      272.23     15.84 o 
  10  -1   5        0.07        0.00      4.01 o 
  11  -1   5        1.15        8.83      4.61 o 
 -12   0   5      124.72      169.82     17.14 o 
 -11   0   5       30.72       28.63      5.97 o 
 -10   0   5      122.50      136.85     10.98 o 
  -9   0   5      168.40      152.19     11.48 o 
  -8   0   5       74.56       77.27      7.27 o 
  -7   0   5      558.87      615.50     25.22 o 
  -6   0   5        1.85        0.46      2.52 o 
  -5   0   5      218.76      196.35      8.03 o 
  -4   0   5      930.05     1112.60     33.40 o 
  -3   0   5      384.91      443.87     14.33 o 
  -2   0   5    12229.40    14105.19    394.28 o 
  -1   0   5     1598.74     1769.70     50.90 o 
   0   0   5       54.60       55.74      4.95 o 
   1   0   5      139.50      109.82      4.31 o 
   2   0   5     8598.39     9956.94    278.53 o 
   3   0   5     7823.43     8280.15    232.87 o 
   4   0   5      769.62      680.58     21.21 o 
   5   0   5     4119.07     4394.88    125.16 o 
   6   0   5       77.62       68.14      4.80 o 
   7   0   5      922.17      857.89     34.55 o 
   8   0   5      174.92      168.05     10.94 o 
   9   0   5      128.52      130.89     10.18 o 
  10   0   5      465.87      429.24     22.08 o 
  11   0   5        0.21        3.12      3.93 o 
 -12   1   5        7.23        7.23      4.23 o 
 -11   1   5      612.97      599.69     50.37 o 
 -10   1   5        3.58        8.60      4.48 o 
  -9   1   5     1089.87      993.07     41.61 o 
  -8   1   5      232.62      214.28     13.22 o 
  -7   1   5      180.57      143.61     14.49 o 
  -6   1   5     1217.54     1264.75     36.64 o 
  -5   1   5      797.78      846.02     26.07 o 
  -4   1   5      202.47      184.41      7.48 o 
  -3   1   5     3930.64     4128.33    116.78 o 
  -2   1   5      429.85      546.21     16.93 o 
  -1   1   5      256.07      300.74      9.91 o 
   0   1   5      110.59      114.81      4.88 o 
   1   1   5     1125.51     1041.92     30.54 o 
   2   1   5       49.17       53.99      3.05 o 
   3   1   5      626.62      523.21     19.54 o 
   4   1   5     1366.99     1417.87     41.83 o 
   5   1   5       99.29       97.70      5.86 o 
   6   1   5     1352.02     1277.16     38.72 o 
   7   1   5       34.27       43.64      5.57 o 
   8   1   5      264.67      234.41     17.39 o 
   9   1   5      202.79      210.75     13.22 o 
  10   1   5       98.07      113.21      9.48 o 
  11   1   5      412.00      374.46     20.34 o 
  12   1   5      332.53      359.69     38.94 o 
 -12   2   5       40.55       57.50      7.10 o 
 -11   2   5        2.89       11.89      6.49 o 
 -10   2   5      489.27      481.72     24.77 o 
  -9   2   5      269.29      278.49     16.46 o 
  -8   2   5      636.87      603.11     33.49 o 
  -7   2   5      167.68      128.97      8.98 o 
  -6   2   5      879.45      926.67     27.97 o 
  -5   2   5     2470.48     2629.38     72.50 o 
  -4   2   5     6205.79     6315.86    177.76 o 
  -3   2   5      894.11     1028.84     30.77 o 
  -2   2   5     4838.19     5163.14    145.65 o 
  -1   2   5     2247.82     2333.14     75.97 o 
   0   2   5        8.41        4.36      2.14 o 
   1   2   5     1691.54     1752.61     50.59 o 
   2   2   5      305.50      282.64      9.60 o 
   3   2   5     4003.51     4313.42    122.36 o 
   4   2   5      701.40      702.54     21.88 o 
   5   2   5       12.78       32.40      3.04 o 
   6   2   5     1508.89     1496.91     44.71 o 
   7   2   5       55.28       65.85      6.52 o 
   8   2   5        3.64        6.02      4.07 o 
   9   2   5      267.09      257.82     14.84 o 
  10   2   5      319.59      321.01     20.51 o 
  11   2   5      175.15      174.34     12.46 o 
  12   2   5       45.69       57.90      7.23 o 
 -11   3   5      157.43      174.15     14.02 o 
 -10   3   5      501.32      500.42     25.88 o 
  -9   3   5        3.26        0.10      4.32 o 
  -8   3   5      152.01      144.93     24.15 o 
  -7   3   5      116.09      112.02      9.36 o 
  -6   3   5       47.30       46.78      5.83 o 
  -5   3   5     3225.75     3510.34     96.43 o 
  -4   3   5      994.71      919.88     26.98 o 
  -3   3   5     4408.40     4625.71    130.87 o 
  -2   3   5      770.28      803.05     24.37 o 
  -1   3   5      225.75      214.87      7.87 o 
   0   3   5       44.82       52.90      3.39 o 
   1   3   5     1130.30     1104.49     32.64 o 
   2   3   5      134.21      138.01      5.88 o 
   3   3   5     5753.83     5927.25    167.35 o 
   4   3   5     1055.23     1019.34     30.78 o 
   5   3   5       89.24       79.55      4.53 o 
   6   3   5      330.66      311.26     11.69 o 
   7   3   5      120.55      104.80     15.58 o 
   8   3   5       88.27       75.52      7.30 o 
   9   3   5      261.24      233.83     13.85 o 
  10   3   5       23.46       20.48      5.09 o 
  11   3   5       13.07       15.43      4.73 o 
  12   3   5      399.32      391.05     21.43 o 
 -11   4   5      382.32      423.50     51.15 o 
 -10   4   5       78.07       85.73     14.54 o 
  -9   4   5      176.53      179.53     13.16 o 
  -8   4   5      194.50      179.09     12.63 o 
  -7   4   5      984.33      944.09     39.04 o 
  -6   4   5      327.44      334.85     18.69 o 
  -5   4   5      649.11      667.88     20.99 o 
  -4   4   5       88.26       67.81      4.48 o 
  -3   4   5       27.37       22.64      3.62 o 
  -2   4   5     1405.62     1438.03     42.10 o 
  -1   4   5      115.59      133.75      5.79 o 
   0   4   5      504.19      510.98     16.28 o 
   1   4   5      549.86      550.52     19.31 o 
   2   4   5     1678.96     1531.45     44.92 o 
   3   4   5     1163.22     1240.51     36.95 o 
   4   4   5     1154.60     1124.10     33.94 o 
   5   4   5      115.00       98.30      5.40 o 
   6   4   5      178.80      175.45      7.76 o 
   7   4   5     1061.08     1057.71     41.69 o 
   8   4   5      356.30      306.14     16.19 o 
   9   4   5      351.57      320.99     17.21 o 
  10   4   5       47.37       45.89      6.61 o 
  11   4   5      444.22      436.24     22.54 o 
  12   4   5        0.11        0.00      6.75 o 
 -11   5   5       27.71       52.22      7.32 o 
 -10   5   5      191.73      197.29     16.88 o 
  -9   5   5       53.63       56.20      7.68 o 
  -8   5   5       37.31       36.97      6.86 o 
  -7   5   5      573.82      560.86     39.20 o 
  -6   5   5       21.29       23.10      5.47 o 
  -5   5   5      178.18      191.31      8.77 o 
  -4   5   5     1436.49     1367.25     41.48 o 
  -3   5   5       17.08        7.68      2.44 o 
  -2   5   5     4974.15     5066.53    170.00 o 
  -1   5   5      971.48      981.26     29.53 o 
   0   5   5     1503.77     1514.43     44.37 o 
   1   5   5        2.72        8.76      2.09 o 
   2   5   5       19.86       26.47      2.93 o 
   3   5   5       45.62       34.10      3.49 o 
   4   5   5        4.14        4.11      2.51 o 
   5   5   5     7036.48     8171.87    230.65 o 
   6   5   5      196.39      205.09     12.48 o 
   7   5   5      613.36      582.27     51.97 o 
   8   5   5       99.75      102.82      8.86 o 
   9   5   5        6.44        3.40      4.73 o 
  10   5   5      129.64      134.49     10.72 o 
  11   5   5        1.86        4.06      3.99 o 
  12   5   5        7.77       19.70      5.19 o 
 -10   6   5        3.80        6.25      4.61 o 
  -9   6   5      926.10      842.73     44.14 o 
  -8   6   5       63.29       57.91      7.68 o 
  -7   6   5      729.80      737.75     63.09 o 
  -6   6   5       10.81        6.93      5.31 o 
  -5   6   5      243.83      231.51     10.21 o 
  -4   6   5      688.07      727.35     23.91 o 
  -3   6   5      107.71      131.19      6.58 o 
  -2   6   5      557.81      651.71     19.99 o 
  -1   6   5     1515.31     1577.02     44.08 o 
   0   6   5       89.46       60.92      4.08 o 
   1   6   5      332.58      261.89      9.75 o 
   2   6   5      687.63      597.29     19.47 o 
   3   6   5      869.92      863.05     27.17 o 
   4   6   5       21.51        7.50      2.86 o 
   5   6   5       89.69       91.48      5.63 o 
   6   6   5      113.90      116.35      6.63 o 
   7   6   5      118.21      141.44      7.88 o 
   8   6   5     1245.41     1220.93     48.42 o 
   9   6   5      239.39      223.71     14.26 o 
  10   6   5       20.10       22.96      5.47 o 
  11   6   5        0.87        3.61      5.45 o 
  12   6   5      123.84      139.81     11.53 o 
 -10   7   5       77.09       90.60     15.32 o 
  -9   7   5       55.03       55.66     12.98 o 
  -8   7   5       22.20       19.36      5.47 o 
  -7   7   5        9.31       11.75      5.24 o 
  -6   7   5        1.14        0.00      4.23 o 
  -5   7   5      170.28      141.87      9.70 o 
  -4   7   5      591.63      580.81     20.25 o 
  -3   7   5        1.57        1.98      2.82 o 
  -2   7   5      222.95      211.15      9.03 o 
  -1   7   5      510.88      532.63     19.06 o 
   0   7   5        1.44        3.88      3.93 o 
   1   7   5        8.94        9.55      4.07 o 
   2   7   5     2175.73     2366.43     69.25 o 
   3   7   5      714.69      710.64     23.07 o 
   4   7   5       13.32       28.95      3.70 o 
   5   7   5      768.82      672.73     22.67 o 
   6   7   5        1.09        2.64      3.32 o 
   7   7   5      847.83      864.10     39.06 o 
   8   7   5      165.78      133.99     10.65 o 
   9   7   5      556.55      566.67     26.77 o 
  10   7   5      295.49      279.52     21.03 o 
  11   7   5      747.37      719.95     33.47 o 
  12   7   5       74.28       87.44      8.95 o 
  -9   8   5       21.27       36.35      7.79 o 
  -8   8   5      406.11      429.94     32.19 o 
  -7   8   5       72.72       75.29     11.42 o 
  -6   8   5        1.65        0.00      5.97 o 
  -5   8   5      357.20      314.33     13.47 o 
  -4   8   5       33.88       41.24      4.82 o 
  -3   8   5       41.28       27.69      6.75 o 
  -2   8   5        2.43        0.00      8.05 o 
  -1   8   5       78.43       59.51      6.49 o 
   0   8   5      416.34      387.07     18.15 o 
   1   8   5     2068.34     2014.16     72.13 o 
   2   8   5       99.64       92.57     10.64 o 
   3   8   5     1151.16     1223.59     46.45 o 
   4   8   5        3.15       14.06      4.87 o 
   5   8   5      149.09      148.37      8.02 o 
   6   8   5      885.89      904.45     41.63 o 
   7   8   5        7.12        7.19      3.89 o 
   8   8   5      818.13      738.16    110.34 o 
   9   8   5      347.76      338.49     41.80 o 
  10   8   5      198.41      211.19     18.43 o 
  11   8   5       90.77       83.38      8.81 o 
  12   8   5      169.46      159.13     12.66 o 
  -9   9   5        5.33       25.96      7.79 o 
  -8   9   5      117.74      159.41     17.65 o 
  -7   9   5      339.54      388.92     30.12 o 
  -6   9   5      601.43      530.68     36.35 o 
  -5   9   5      978.47      940.61     48.03 o 
  -4   9   5       52.15       43.84     10.13 o 
  -3   9   5       17.27       18.04      5.27 o 
  -2   9   5       52.42       45.98      6.72 o 
  -1   9   5        6.57        6.12      5.09 o 
   0   9   5     1097.05     1029.18     40.38 o 
   1   9   5       33.24       29.79      6.05 o 
   2   9   5      386.47      340.63     17.58 o 
   3   9   5      512.63      550.07     24.89 o 
   4   9   5     1419.61     1384.12     52.69 o 
   5   9   5      218.55      213.59     13.45 o 
   6   9   5      173.87      209.70     13.31 o 
   7   9   5        4.15        5.12      4.98 o 
   8   9   5      583.12      626.74     41.02 o 
   9   9   5       97.14       90.35     14.02 o 
  10   9   5      333.18      360.88     29.08 o 
  11   9   5       57.00       64.39     10.90 o 
  -8  10   5       51.37       69.58     11.94 o 
  -7  10   5        0.01       17.14      7.27 o 
  -6  10   5       67.98       93.47     13.50 o 
  -5  10   5      145.79      137.08     14.54 o 
  -4  10   5       25.76       35.11      6.23 o 
  -3  10   5      640.38      579.97     26.80 o 
  -2  10   5        1.32        4.76      5.09 o 
  -1  10   5      227.63      223.04     14.10 o 
   0  10   5      958.38      922.65     38.00 o 
   1  10   5        4.99       11.41      5.74 o 
   2  10   5     1079.19     1022.90     41.49 o 
   3  10   5     1054.44      995.16     40.75 o 
   4  10   5     1037.15     1105.59     44.60 o 
   5  10   5       72.56       72.60     12.20 o 
   6  10   5      116.74      108.80     10.10 o 
   7  10   5      258.73      280.32     16.63 o 
   8  10   5        0.85        0.00      8.83 o 
   9  10   5     1015.72     1078.49     64.39 o 
  10  10   5       12.70        8.31      6.75 o 
  11  10   5        7.43       12.46      6.23 o 
  -7  11   5      534.25      479.79     37.39 o 
  -5  11   5       25.55       26.48      9.35 o 
  -4  11   5      488.61      476.50     24.41 o 
  -3  11   5      159.46      167.11     13.00 o 
  -2  11   5      288.61      262.10     16.62 o 
  -1  11   5       16.41       17.71      7.53 o 
   0  11   5      174.66      157.72     15.58 o 
   1  11   5     1066.78     1055.61     43.51 o 
   2  11   5     1817.73     1690.86     96.06 o 
   3  11   5       62.26       79.65      9.85 o 
   4  11   5      129.69      124.23     14.02 o 
   5  11   5     3017.33     3066.05    110.66 o 
   6  11   5       42.58       43.85      8.11 o 
   7  11   5      257.21      253.98     17.65 o 
   8  11   5      724.66      742.49     44.14 o 
   9  11   5        9.58        8.31      7.27 o 
  10  11   5      188.16      186.41     20.77 o 
  11  11   5        5.38       24.92      7.79 o 
  -6  12   5       72.05       93.98     15.06 o 
  -5  12   5        7.61       22.85      8.83 o 
  -4  12   5       63.20       73.14     11.94 o 
  -3  12   5        2.56        1.02      8.57 o 
  -2  12   5      476.47      466.16     48.81 o 
  -1  12   5      119.37      139.75     12.47 o 
   0  12   5      488.89      471.14     24.78 o 
   1  12   5       21.52       10.37     12.20 o 
   2  12   5      326.64      293.93     18.68 o 
   3  12   5     1776.19     1696.85    133.97 o 
   4  12   5      216.98      208.51     15.21 o 
   5  12   5      160.07      129.83     12.10 o 
   6  12   5      446.40      445.50     27.00 o 
   7  12   5      236.67      262.97     17.44 o 
   8  12   5      175.59      194.61     14.31 o 
   9  12   5       67.13       81.52     12.98 o 
  10  12   5       81.18       87.23     13.50 o 
  -5  13   5        5.09       23.37      8.83 o 
  -4  13   5       34.66       42.44      7.52 o 
  -3  13   5       98.33       86.76      9.89 o 
  -2  13   5       29.35       26.68      6.73 o 
  -1  13   5      204.73      213.46     16.14 o 
   0  13   5        2.17        1.41      6.23 o 
   1  13   5      312.55      281.48     34.79 o 
   2  13   5      139.52      127.34     15.84 o 
   3  13   5      481.63      460.53     48.03 o 
   4  13   5      749.58      691.22     54.00 o 
   5  13   5      269.70      259.48     17.80 o 
   6  13   5      115.26      133.46     13.24 o 
   7  13   5       32.16       38.66      7.15 o 
   8  13   5      103.13      105.72     10.65 o 
   9  13   5        4.10       32.71      8.31 o 
  -3  14   5      223.42      232.76     17.61 o 
  -2  14   5        1.44        8.90      9.61 o 
  -1  14   5      102.89      128.48     12.66 o 
   0  14   5        7.85        3.95      8.31 o 
   1  14   5       20.09       32.64     12.46 o 
   2  14   5       78.65      107.80     30.38 o 
   3  14   5       52.37       61.60      9.60 o 
   4  14   5      671.04      679.39     42.58 o 
   5  14   5       18.32       26.84      6.72 o 
   6  14   5      318.83      347.58     21.84 o 
   7  14   5       32.13       41.74      7.32 o 
   8  14   5      280.79      298.15     21.29 o 
  -2  15   5      307.50      313.22     22.03 o 
  -1  15   5       65.71       64.01      9.31 o 
   0  15   5      118.24       96.95     11.19 o 
   1  15   5       14.33       17.88      6.23 o 
   2  15   5      521.14      505.46     28.82 o 
   3  15   5       20.69       34.09      7.47 o 
   4  15   5      420.46      402.67     24.78 o 
   5  15   5        1.33       15.06      8.83 o 
   6  15   5        0.41        6.86      5.31 o 
   7  15   5      130.71      212.89     38.94 o 
   1  16   5      175.28      189.90     16.52 o 
   2  16   5       10.00       14.02      5.96 o 
   3  16   5      276.83      260.66     19.82 o 
   4  16   5       70.81       66.66      9.53 o 
  -5 -12   6      161.83      170.83     19.73 o 
  -4 -12   6      414.74      382.69     32.71 o 
  -3 -12   6      137.35      137.60     17.65 o 
  -2 -12   6        9.90       18.69      8.31 o 
  -1 -12   6      188.65      152.66     18.69 o 
   0 -12   6        0.57       12.98      6.75 o 
  -7 -11   6      290.74      379.57     31.67 o 
  -6 -11   6        5.08       18.17      8.83 o 
  -5 -11   6      736.38      664.64     46.73 o 
  -4 -11   6       23.98       33.23      9.35 o 
  -3 -11   6      395.75      379.57     31.67 o 
  -2 -11   6       89.56      101.77     15.06 o 
  -1 -11   6       65.73       55.56      9.87 o 
   0 -11   6       10.83       15.58      6.75 o 
   1 -11   6        3.11        1.56      5.19 o 
   2 -11   6      229.36      263.78     25.44 o 
  -7 -10   6      344.10      332.84     28.04 o 
  -6 -10   6       61.09       72.18     12.46 o 
  -5 -10   6       44.85       31.67      9.35 o 
  -4 -10   6      859.44      813.15     52.44 o 
  -3 -10   6       26.07       44.66     10.39 o 
  -2 -10   6       38.14       38.42      9.87 o 
  -1 -10   6        1.34        0.52      5.71 o 
   0 -10   6      678.96      689.05     46.73 o 
   1 -10   6       43.44       42.58      9.35 o 
   2 -10   6       13.12       38.42      8.83 o 
   3 -10   6        0.53        0.00      5.19 o 
   4 -10   6        3.57       12.98      7.27 o 
  -8  -9   6      303.56      289.22     28.04 o 
  -7  -9   6       52.08       62.70      8.57 o 
  -6  -9   6      166.06      165.89     12.84 o 
  -5  -9   6      532.44      533.19     26.94 o 
  -4  -9   6       16.04       15.22      5.31 o 
  -3  -9   6       58.98       72.74      7.98 o 
  -2  -9   6      103.50      110.54      9.89 o 
  -1  -9   6      244.50      206.60     13.74 o 
   0  -9   6       59.91       50.92      6.79 o 
   1  -9   6      723.20      722.80     46.73 o 
   2  -9   6      814.34      791.86     50.89 o 
   3  -9   6      202.99      210.30     20.25 o 
   4  -9   6        9.01       17.65      7.27 o 
   5  -9   6      222.42      251.32     22.85 o 
 -10  -8   6       47.03       56.48      9.80 o 
  -9  -8   6      203.18      159.86     52.70 o 
  -8  -8   6      190.09      169.28     20.25 o 
  -7  -8   6      362.01      386.12     21.51 o 
  -6  -8   6      301.69      298.77     17.95 o 
  -5  -8   6      110.65      135.96     11.02 o 
  -4  -8   6       17.57       15.58      5.51 o 
  -3  -8   6     1260.01     1212.58     50.24 o 
  -2  -8   6      250.35      233.79     19.21 o 
  -1  -8   6      281.97      237.82     25.96 o 
   0  -8   6      194.25      178.43     12.48 o 
   1  -8   6       18.56       17.39      5.51 o 
   2  -8   6       17.07       25.35      5.87 o 
   3  -8   6      756.22      756.61     45.69 o 
   4  -8   6      518.34      546.67     29.34 o 
   5  -8   6        0.10        0.00      4.12 o 
   6  -8   6      549.62      541.06     41.54 o 
 -11  -7   6        1.25       10.36      4.66 o 
 -10  -7   6      584.06      614.54     36.70 o 
  -9  -7   6      216.56      204.04     18.85 o 
  -8  -7   6     1404.23     1352.99     55.57 o 
  -7  -7   6       12.28       12.43      5.36 o 
  -6  -7   6      455.17      502.69     24.84 o 
  -5  -7   6      225.97      224.15     14.10 o 
  -4  -7   6        1.12        0.56      5.45 o 
  -3  -7   6      242.64      231.17     13.94 o 
  -2  -7   6      152.62      147.92     12.20 o 
  -1  -7   6     2046.67     2093.92     80.45 o 
   0  -7   6     2156.50     2006.69     77.51 o 
   1  -7   6      168.87      160.09     14.80 o 
   2  -7   6       18.00       31.19      6.24 o 
   3  -7   6       62.96       68.93      9.61 o 
   4  -7   6      103.28      113.82     11.16 o 
   5  -7   6        7.61       20.65     12.20 o 
   6  -7   6        4.49        1.56      7.79 o 
   7  -7   6      148.46      191.08     21.81 o 
 -11  -6   6       96.17      109.25      9.46 o 
 -10  -6   6      177.68      171.04     18.07 o 
  -9  -6   6      685.02      712.46     97.36 o 
  -8  -6   6      130.70      133.13     10.72 o 
  -7  -6   6       22.71       26.87      4.27 o 
  -6  -6   6      469.66      479.05     18.42 o 
  -5  -6   6        1.36        2.11      3.36 o 
  -4  -6   6        0.00        0.00      3.13 o 
  -3  -6   6      941.90      955.52     39.57 o 
  -2  -6   6     1129.97     1103.07     44.68 o 
  -1  -6   6     2356.21     2258.75     85.36 o 
   0  -6   6     1385.72     1352.87     53.51 o 
   1  -6   6      848.94      810.79     34.42 o 
   2  -6   6       25.32       27.83     10.13 o 
   3  -6   6        2.27        0.00      4.32 o 
   4  -6   6      318.48      288.33     16.56 o 
   5  -6   6       78.31       80.99     10.39 o 
   6  -6   6      115.51      100.22     15.58 o 
   7  -6   6        0.71        0.52      8.31 o 
   8  -6   6       15.58       28.04      9.35 o 
 -11  -5   6      121.30      112.05     16.79 o 
 -10  -5   6      258.27      269.54     22.63 o 
  -9  -5   6      273.84      264.77     36.97 o 
  -8  -5   6       57.91       52.96      8.31 o 
  -7  -5   6      674.32      670.62     42.77 o 
  -6  -5   6       47.12       42.06      4.84 o 
  -5  -5   6        0.36        6.26      3.19 o 
  -4  -5   6      402.54      401.27     15.14 o 
  -3  -5   6      227.96      247.12     14.43 o 
  -2  -5   6     1266.25     1189.59     36.83 o 
  -1  -5   6      337.64      352.85     13.38 o 
   0  -5   6     1605.31     1569.97     60.63 o 
   1  -5   6        8.47        8.31      6.23 o 
   2  -5   6      965.86      924.29     38.05 o 
   3  -5   6       16.62       22.48      5.97 o 
   4  -5   6      522.84      511.32     18.56 o 
   5  -5   6       36.71       40.88      4.78 o 
   6  -5   6        3.64       10.58      4.87 o 
   7  -5   6      431.37      412.81     34.27 o 
   8  -5   6       89.46       91.39     15.58 o 
   9  -5   6       90.82      105.93     16.10 o 
 -11  -4   6      133.35      130.50     11.09 o 
 -10  -4   6      139.26      149.06     11.10 o 
  -9  -4   6        0.44        3.91      3.85 o 
  -8  -4   6      584.71      577.62     35.81 o 
  -7  -4   6      675.22      667.08     23.24 o 
  -6  -4   6      451.78      424.98     16.07 o 
  -5  -4   6        1.04        4.38      2.92 o 
  -4  -4   6        1.08        6.06      2.90 o 
  -3  -4   6     2227.81     2397.52     70.19 o 
  -2  -4   6      416.18      469.03     15.99 o 
  -1  -4   6      924.17      826.38     26.03 o 
   0  -4   6       77.44       67.96      5.86 o 
   1  -4   6      986.42      916.71     28.73 o 
   2  -4   6      197.21      191.03      8.80 o 
   3  -4   6      227.28      209.75      9.26 o 
   4  -4   6       67.09       63.76      4.97 o 
   5  -4   6       12.92       11.88      3.80 o 
   6  -4   6      270.66      302.40     16.09 o 
   7  -4   6       76.95       94.21      8.83 o 
   8  -4   6      177.60      202.48     13.71 o 
   9  -4   6      470.64      522.19     26.30 o 
 -12  -3   6        4.77        5.71      5.71 o 
 -11  -3   6      111.31      105.72      9.73 o 
 -10  -3   6        1.37        5.70      3.86 o 
  -9  -3   6        2.39        2.69      3.73 o 
  -8  -3   6       22.35       35.26      5.42 o 
  -7  -3   6      508.05      482.78     17.65 o 
  -6  -3   6        7.77       14.48      3.44 o 
  -5  -3   6     1404.43     1558.89     47.19 o 
  -4  -3   6      175.43      191.58      8.33 o 
  -3  -3   6      759.77      712.01     22.64 o 
  -2  -3   6     1765.26     2197.15     63.63 o 
  -1  -3   6      270.74      222.45      8.46 o 
   0  -3   6       91.45      108.37      5.64 o 
   1  -3   6     4445.53     4806.26    136.21 o 
   2  -3   6       71.65       34.27      3.22 o 
   3  -3   6       70.05       86.97      5.20 o 
   4  -3   6       28.49       22.23      3.60 o 
   5  -3   6      361.27      377.68     14.23 o 
   6  -3   6      113.44      146.13      8.88 o 
   7  -3   6      962.79      995.84     41.04 o 
   8  -3   6      607.26      672.54     30.69 o 
   9  -3   6        4.40        4.67      4.32 o 
  10  -3   6      194.74      212.55     14.47 o 
 -12  -2   6       42.43       60.09      7.47 o 
 -11  -2   6        1.11        4.47      3.63 o 
 -10  -2   6        2.98        6.30      5.77 o 
  -9  -2   6       36.14       36.37      5.49 o 
  -8  -2   6      196.05      185.97     18.34 o 
  -7  -2   6        6.83       15.06      4.40 o 
  -6  -2   6       64.98       71.71      6.62 o 
  -5  -2   6       23.41       32.52      3.64 o 
  -4  -2   6      206.49      206.86      9.84 o 
  -3  -2   6       63.09       67.27      4.13 o 
  -2  -2   6     1097.81     1060.67     31.64 o 
  -1  -2   6     1545.57     1570.86     58.53 o 
   0  -2   6      126.35      164.74      9.31 o 
   1  -2   6     8013.55     9252.62    258.83 o 
   2  -2   6      143.30      135.84      5.94 o 
   3  -2   6      827.31      851.29     26.45 o 
   4  -2   6      962.64      995.37     30.96 o 
   5  -2   6      111.88      100.44      5.80 o 
   6  -2   6      677.22      706.89     23.47 o 
   7  -2   6      699.70      703.98     30.31 o 
   8  -2   6        0.25        3.12      4.18 o 
   9  -2   6      114.96      131.07     10.35 o 
  10  -2   6       49.48       61.08      7.36 o 
 -12  -1   6       34.42       29.86      5.36 o 
 -11  -1   6       45.95       38.86      6.05 o 
 -10  -1   6      312.02      292.91     17.34 o 
  -9  -1   6      240.50      251.09     22.83 o 
  -8  -1   6        7.44       11.65      5.70 o 
  -7  -1   6       40.78       37.20      5.51 o 
  -6  -1   6      336.18      310.83     21.49 o 
  -5  -1   6     1334.36     1321.93     39.84 o 
  -4  -1   6      154.21      180.03      7.71 o 
  -3  -1   6       91.16      108.19      5.13 o 
  -2  -1   6     1696.55     1948.34     56.13 o 
  -1  -1   6     3094.42     3454.61    125.37 o 
   0  -1   6        0.98        0.00      2.94 o 
   1  -1   6      911.14      770.85     30.53 o 
   2  -1   6      764.19      765.63     23.28 o 
   3  -1   6      639.62      556.99     17.91 o 
   4  -1   6     1983.44     2169.60     63.27 o 
   5  -1   6       67.86       72.80      6.88 o 
   6  -1   6       62.80       60.36      4.72 o 
   7  -1   6      199.77      197.57     29.60 o 
   8  -1   6      622.35      601.70     26.94 o 
   9  -1   6      243.25      244.96     14.84 o 
  10  -1   6       22.46       28.96      5.74 o 
  11  -1   6       26.42       30.70      6.23 o 
 -12   0   6        5.17       13.52     10.39 o 
 -11   0   6      276.12      277.76     17.58 o 
 -10   0   6       46.18       55.73      7.10 o 
  -9   0   6      460.72      484.02     42.61 o 
  -8   0   6       75.36       84.95      7.83 o 
  -7   0   6       62.52       42.89      5.80 o 
  -6   0   6      235.21      209.77      8.88 o 
  -5   0   6        0.91        5.83      2.61 o 
  -4   0   6     1587.73     1745.66     51.20 o 
  -3   0   6     3566.24     4082.28    115.75 o 
  -2   0   6     1201.12     1220.03     35.95 o 
  -1   0   6     3252.77     3640.16    131.79 o 
   0   0   6      742.80      714.49     37.91 o 
   1   0   6       68.26       68.50      5.47 o 
   2   0   6      365.71      380.24     12.39 o 
   3   0   6      630.16      666.16     22.02 o 
   4   0   6        1.76        5.25      2.31 o 
   5   0   6      550.34      611.86     19.89 o 
   6   0   6      154.00      136.69      6.68 o 
   7   0   6      542.09      504.43     22.46 o 
   8   0   6      421.08      399.50     19.45 o 
   9   0   6      108.32      117.22      9.70 o 
  10   0   6       39.80       34.33      5.85 o 
  11   0   6      169.41      184.13     13.22 o 
 -12   1   6      109.44      130.74     11.68 o 
 -11   1   6       25.59       28.56      5.74 o 
 -10   1   6       62.11       56.59      9.61 o 
  -9   1   6       31.31       35.92      8.83 o 
  -8   1   6       33.97       41.84      8.01 o 
  -7   1   6      574.31      543.36     52.33 o 
  -6   1   6       16.16       11.11      3.15 o 
  -5   1   6      853.57      872.49     27.16 o 
  -4   1   6     3688.95     4032.74    115.06 o 
  -3   1   6      636.00      618.81     19.60 o 
  -2   1   6        4.23        8.10      3.13 o 
  -1   1   6       12.53        6.72      1.99 o 
   0   1   6     1321.63     1489.74     82.04 o 
   1   1   6    10078.69    10706.92    300.61 o 
   2   1   6      403.95      352.71     11.56 o 
   3   1   6      303.16      282.08     10.03 o 
   4   1   6        1.14       10.59      2.36 o 
   5   1   6      760.88      815.85     25.66 o 
   6   1   6       78.01       83.24      5.13 o 
   7   1   6      635.70      583.20     25.08 o 
   8   1   6      706.77      672.32     28.82 o 
   9   1   6      174.27      166.57     24.40 o 
  10   1   6       86.56      106.68      9.10 o 
  11   1   6       27.81       34.64      5.61 o 
 -11   2   6        0.47        3.12      5.97 o 
 -10   2   6        1.57        8.35      4.80 o 
  -9   2   6       54.46       55.58      7.59 o 
  -8   2   6       32.37       26.78      7.53 o 
  -7   2   6      128.11      132.11      9.54 o 
  -6   2   6      142.72      165.95      7.69 o 
  -5   2   6      187.53      168.36     10.19 o 
  -4   2   6     1636.40     1653.37     48.76 o 
  -3   2   6     6966.50     7663.36    265.03 o 
  -2   2   6     1237.63     1304.93     38.39 o 
  -1   2   6      318.14      331.08     11.09 o 
   0   2   6      699.70      670.86     20.43 o 
   1   2   6        2.79        0.00      2.74 o 
   2   2   6     2645.52     2568.76     73.61 o 
   3   2   6       88.98       76.30      4.22 o 
   4   2   6     1797.01     1744.97     51.20 o 
   5   2   6      815.23      850.03     26.43 o 
   6   2   6     3471.22     3577.22    103.07 o 
   7   2   6     2107.92     2105.45     77.37 o 
   8   2   6      110.20      103.19      8.55 o 
   9   2   6      256.09      228.08     13.72 o 
  10   2   6       52.61       49.79      6.61 o 
  11   2   6      113.91      112.01      9.59 o 
  12   2   6      430.65      428.76     28.04 o 
 -11   3   6        9.87        7.31      4.49 o 
 -10   3   6      553.05      552.06     50.11 o 
  -9   3   6       20.95       23.13     11.94 o 
  -8   3   6      920.69      891.15     37.99 o 
  -7   3   6     1071.55     1130.18     52.57 o 
  -6   3   6        2.01        4.21      4.17 o 
  -5   3   6      324.16      369.85     13.09 o 
  -4   3   6       70.80       61.84      4.17 o 
  -3   3   6      326.58      324.40     11.49 o 
  -2   3   6      927.64      868.12     26.32 o 
  -1   3   6      772.83      832.21     25.26 o 
   0   3   6      172.85      167.10      6.78 o 
   1   3   6      333.07      337.84     11.56 o 
   2   3   6     2735.28     2643.24     75.74 o 
   3   3   6     1183.32     1303.94     38.74 o 
   4   3   6      653.96      638.06     20.42 o 
   5   3   6     3502.89     3505.23    100.77 o 
   6   3   6     1357.42     1458.23     43.96 o 
   7   3   6       99.76       85.68      7.20 o 
   8   3   6      246.14      232.26     13.33 o 
   9   3   6      571.65      516.75     24.07 o 
  10   3   6       82.96       86.29      8.23 o 
  11   3   6        1.46        9.54      3.99 o 
  12   3   6       47.57       44.50      9.61 o 
 -11   4   6      214.86      196.59     24.15 o 
 -10   4   6        2.84        0.00      4.23 o 
  -9   4   6      117.41      111.34     12.46 o 
  -8   4   6      377.90      356.59     24.92 o 
  -7   4   6      965.18      895.50     42.32 o 
  -6   4   6      364.24      409.91     18.64 o 
  -5   4   6     1691.82     1821.10     52.36 o 
  -4   4   6     2001.64     2087.61     58.73 o 
  -3   4   6       39.07       15.55      2.89 o 
  -2   4   6     6197.63     6385.87    180.10 o 
  -1   4   6       40.70       60.01      3.85 o 
   0   4   6      889.74      954.57     28.90 o 
   1   4   6     2815.30     2857.33     81.81 o 
   2   4   6     2448.12     2567.47     73.94 o 
   3   4   6      222.44      172.20      7.38 o 
   4   4   6      205.95      211.52      8.55 o 
   5   4   6     3402.84     3519.50    101.29 o 
   6   4   6       85.18       72.10      4.84 o 
   7   4   6      437.66      454.34     32.19 o 
   8   4   6       74.87       86.27      7.85 o 
   9   4   6      365.69      343.53     18.21 o 
  10   4   6      200.66      211.86     13.72 o 
  11   4   6       27.24       32.16      5.36 o 
  12   4   6        6.03       12.94      4.36 o 
 -11   5   6      330.75      354.88     25.18 o 
 -10   5   6       52.34       68.42      8.42 o 
  -9   5   6       82.06      100.91     21.03 o 
  -8   5   6      287.87      320.01     49.07 o 
  -7   5   6      269.32      247.73     15.15 o 
  -6   5   6       17.27       32.03      5.98 o 
  -5   5   6       39.69       39.98      4.17 o 
  -4   5   6      666.45      689.02     21.74 o 
  -3   5   6      621.22      501.46     31.16 o 
  -2   5   6     2131.33     2274.58     65.81 o 
  -1   5   6      314.54      232.68      8.89 o 
   0   5   6     5368.59     5664.84    160.10 o 
   1   5   6     6452.19     6779.77    191.36 o 
   2   5   6       81.52       36.04      3.52 o 
   3   5   6       12.45       18.86      3.17 o 
   4   5   6      950.32      896.83     28.09 o 
   5   5   6     1229.78     1295.91     39.40 o 
   6   5   6     1782.63     1839.76     54.81 o 
   7   5   6      123.23      121.66      7.01 o 
   8   5   6      799.38      714.09     30.61 o 
   9   5   6      189.61      190.61     12.71 o 
  10   5   6      133.42      142.03     11.09 o 
  11   5   6      122.68      116.91     10.10 o 
  12   5   6        8.85       18.56      4.36 o 
 -10   6   6      381.94      341.90     20.72 o 
  -9   6   6       49.13       45.05      8.57 o 
  -8   6   6      229.49      246.76     27.52 o 
  -7   6   6      755.35      721.86     32.05 o 
  -6   6   6       61.91       59.96      7.52 o 
  -5   6   6        0.12        0.20      2.79 o 
  -4   6   6      790.30      756.75     23.85 o 
  -3   6   6      265.22      265.28     10.12 o 
  -2   6   6      263.18      258.07     17.14 o 
  -1   6   6      294.01      324.83     11.78 o 
   0   6   6     1071.29     1071.94     32.55 o 
   1   6   6     1538.07     1564.73     56.99 o 
   2   6   6     3843.36     4236.05    140.26 o 
   3   6   6        1.05        5.04      3.02 o 
   4   6   6      241.56      244.45     10.06 o 
   5   6   6      908.80      882.23     28.32 o 
   6   6   6       96.69       93.21      5.95 o 
   7   6   6      590.01      616.11     33.72 o 
   8   6   6      318.98      322.75     17.37 o 
   9   6   6        3.83        1.83      4.12 o 
  10   6   6       38.34       35.85      5.98 o 
  11   6   6       27.32       49.00      6.73 o 
  12   6   6       64.12       71.95      7.84 o 
 -10   7   6       21.99       30.48      5.98 o 
  -9   7   6      379.84      396.23     32.19 o 
  -8   7   6        4.52       17.11      9.35 o 
  -7   7   6      620.68      599.51     42.84 o 
  -6   7   6       70.48       57.25      7.32 o 
  -5   7   6      828.99      761.06     25.83 o 
  -4   7   6      380.36      359.00     13.96 o 
  -3   7   6     1315.16     1196.89     37.19 o 
  -2   7   6       60.48       55.64      4.31 o 
  -1   7   6      111.22       91.42      5.62 o 
   0   7   6      931.95      970.73     30.18 o 
   1   7   6     1516.32     1544.19     46.24 o 
   2   7   6      123.60      129.89      6.42 o 
   3   7   6        6.02        2.70      5.48 o 
   4   7   6     1202.90     1105.69     34.65 o 
   5   7   6      428.06      417.88     15.57 o 
   6   7   6      699.92      658.05     34.55 o 
   7   7   6      191.72      210.84     14.94 o 
   8   7   6       40.24       40.11      6.42 o 
   9   7   6        4.69        1.56      4.41 o 
  10   7   6        3.02        4.15      7.27 o 
  11   7   6        3.80       17.24      4.77 o 
  12   7   6      421.27      434.19     36.35 o 
  -9   8   6       56.44       64.39     10.90 o 
  -8   8   6        1.04        4.15      5.71 o 
  -7   8   6       93.67       85.68     12.46 o 
  -6   8   6      953.24      905.58     52.96 o 
  -5   8   6        0.78        0.37      3.43 o 
  -4   8   6       62.43       64.43      5.47 o 
  -3   8   6        1.60        2.70      3.33 o 
  -2   8   6      516.14      495.10     21.84 o 
  -1   8   6      172.75      153.70     10.05 o 
   0   8   6     1294.26     1166.23     44.06 o 
   1   8   6      203.57      219.50     12.57 o 
   2   8   6     2144.10     2085.94     74.70 o 
   3   8   6        3.57        1.31      4.59 o 
   4   8   6      201.58      191.34     15.32 o 
   5   8   6       18.76       19.11      3.84 o 
   6   8   6      709.99      750.71     30.38 o 
   7   8   6      101.93      105.50      7.27 o 
   8   8   6        8.43        6.52      4.87 o 
   9   8   6       45.90       24.52      5.97 o 
  10   8   6       24.84       26.69      5.84 o 
  11   8   6      548.59      501.71     29.34 o 
  12   8   6       11.10        9.12      5.19 o 
  -8   9   6      224.46      249.24     23.37 o 
  -7   9   6      525.61      539.50     37.91 o 
  -6   9   6      383.14      392.55     29.60 o 
  -5   9   6      145.92      149.28     10.94 o 
  -4   9   6       41.57       27.00      6.75 o 
  -3   9   6      614.83      571.87     25.69 o 
  -2   9   6      206.88      185.25     12.05 o 
  -1   9   6      458.59      411.68     19.82 o 
   0   9   6      139.18      109.47     15.84 o 
   1   9   6      371.45      341.11     22.59 o 
   2   9   6       13.02        8.89      7.53 o 
   3   9   6     1139.42     1061.13     42.04 o 
   4   9   6      212.79      215.52     13.68 o 
   5   9   6     1271.76     1272.18     49.20 o 
   6   9   6        6.49       10.70      5.27 o 
   7   9   6       25.23       22.46      5.47 o 
   8   9   6      121.59      114.24     15.06 o 
   9   9   6       89.53      100.22     14.54 o 
  10   9   6      195.60      225.87     21.81 o 
  11   9   6        9.99       27.00      7.79 o 
  -8  10   6        0.01        3.12      5.71 o 
  -7  10   6      498.53      525.48     38.42 o 
  -6  10   6      142.87      132.41     16.10 o 
  -5  10   6       70.61       85.68     11.42 o 
  -4  10   6       69.86       80.19      8.86 o 
  -3  10   6      141.01      110.60     10.10 o 
  -2  10   6       44.19       43.57      9.87 o 
  -1  10   6     2198.60     2130.72     78.17 o 
   0  10   6      471.70      464.20     22.56 o 
   1  10   6     1537.93     1329.23     79.96 o 
   2  10   6      729.38      674.14     29.88 o 
   3  10   6     1258.93     1258.37     49.56 o 
   4  10   6      126.14      100.08     10.10 o 
   5  10   6      163.75      152.97     12.08 o 
   6  10   6       15.93       23.87      7.53 o 
   7  10   6        4.41        5.34      5.47 o 
   8  10   6      751.37      800.17     50.89 o 
   9  10   6       55.48       79.45     13.50 o 
  10  10   6      143.81      161.49     18.69 o 
  11  10   6        9.53       22.85      7.27 o 
  -7  11   6        9.30       10.39      6.75 o 
  -5  11   6       34.59       41.02     10.39 o 
  -4  11   6      368.03      327.96     29.34 o 
  -3  11   6        5.53        0.00     15.58 o 
  -2  11   6     1080.88      943.35     82.82 o 
  -1  11   6       94.86       99.28     17.39 o 
   0  11   6       18.02       16.20      6.91 o 
   1  11   6     1131.42     1016.49     42.22 o 
   2  11   6       16.34       20.97      7.47 o 
   3  11   6        3.92       14.09      6.81 o 
   4  11   6       73.34       61.37      9.21 o 
   5  11   6      186.76      193.98     14.56 o 
   6  11   6      428.41      453.25     23.63 o 
   7  11   6      354.93      407.99     22.16 o 
   8  11   6      132.79      159.01     12.79 o 
   9  11   6      445.01      433.58     34.27 o 
  10  11   6        0.42        4.67      5.71 o 
  11  11   6      107.33      134.49     17.14 o 
  -6  12   6       28.64       54.00     11.42 o 
  -5  12   6       30.97       39.98      9.87 o 
  -4  12   6       63.48       68.67      8.42 o 
  -3  12   6       49.02       58.65      9.35 o 
  -2  12   6       29.92       24.25      6.73 o 
  -1  12   6     1318.55     1223.61    115.79 o 
   0  12   6      394.08      370.55     23.37 o 
   1  12   6       12.27       20.75      7.30 o 
   2  12   6      183.26      181.25     25.96 o 
   3  12   6      671.43      616.41     42.32 o 
   4  12   6      213.08      233.56     23.89 o 
   5  12   6       25.38       16.00      7.20 o 
   6  12   6      592.71      655.27     31.72 o 
   7  12   6     1155.02     1115.07     57.90 o 
   8  12   6      286.89      327.49     19.79 o 
   9  12   6       56.63       55.04     11.42 o 
  10  12   6       53.50       67.50     12.46 o 
  -5  13   6       56.03       82.56     14.54 o 
  -4  13   6        1.23        0.00      4.58 o 
  -3  13   6       12.57       27.29      7.79 o 
  -2  13   6       24.81       22.57      6.58 o 
  -1  13   6        7.58       10.81      5.98 o 
   0  13   6      290.82      264.86     38.68 o 
   1  13   6        5.45        5.65      6.13 o 
   2  13   6     1117.33     1110.67    124.62 o 
   3  13   6     1049.83     1055.98     78.41 o 
   4  13   6      329.28      330.49     20.52 o 
   5  13   6       11.41        6.31      6.23 o 
   6  13   6        0.94        0.36      5.74 o 
   7  13   6      146.66      179.56     14.47 o 
   8  13   6       10.34       41.82     18.43 o 
   9  13   6      139.87      153.70     19.73 o 
  -4  14   6       67.52       81.10     10.10 o 
  -3  14   6        9.73        8.81      5.61 o 
  -2  14   6       69.39       76.10      9.53 o 
  -1  14   6        8.37       12.48      9.09 o 
   0  14   6        3.59        5.56      5.36 o 
   1  14   6       97.43      102.07     26.48 o 
   2  14   6       19.95       17.52      7.53 o 
   3  14   6      727.61      635.05     46.73 o 
   4  14   6      616.09      592.95     44.40 o 
   5  14   6       96.32      100.15     11.02 o 
   6  14   6        0.73       14.89      6.05 o 
   7  14   6      238.69      286.75     19.42 o 
   8  14   6        1.47        9.09      5.14 o 
  -2  15   6        6.52        3.89      6.23 o 
  -1  15   6        4.58       12.26     10.39 o 
   0  15   6        0.09        8.00      5.36 o 
   1  15   6      138.83      139.07     13.40 o 
   2  15   6       42.22       61.49     16.10 o 
   3  15   6      467.58      478.55     51.93 o 
   4  15   6       42.78       53.43     13.24 o 
   5  15   6        1.03       23.11      6.24 o 
   6  15   6      372.79      367.50     23.37 o 
   7  15   6        0.53       23.62      6.42 o 
   1  16   6        0.79        8.86      5.96 o 
   2  16   6       27.29       46.63      7.98 o 
   3  16   6       87.21      124.50     13.16 o 
   4  16   6      189.07      178.52     15.60 o 
   5  16   6       18.35       40.33      7.52 o 
  -6 -11   7      842.65      890.52     59.71 o 
  -5 -11   7       50.01       54.52     11.42 o 
  -4 -11   7      962.19     1023.45     65.95 o 
  -3 -11   7        9.26       24.40      8.31 o 
  -2 -11   7       46.06       53.48     11.42 o 
  -1 -11   7        4.40       10.39      5.71 o 
   0 -11   7       23.31       44.66      9.35 o 
   1 -11   7      306.20      338.55     30.12 o 
  -7 -10   7      101.01      142.79     17.14 o 
  -6 -10   7        5.85       18.17      8.31 o 
  -5 -10   7     1149.02     1128.34     69.06 o 
  -4 -10   7        2.25       10.90      6.75 o 
  -3 -10   7       97.79      102.81     14.54 o 
  -2 -10   7        3.27        8.83      6.75 o 
  -1 -10   7      195.01      187.45     19.73 o 
   0 -10   7        8.97       13.50      6.23 o 
   1 -10   7      347.24      340.63     29.08 o 
   2 -10   7        0.55       15.06      6.75 o 
   3 -10   7      206.12      233.14     22.85 o 
  -8  -9   7       21.37       35.31     10.39 o 
  -7  -9   7      715.06      749.25     36.37 o 
  -6  -9   7      502.54      463.75     25.30 o 
  -5  -9   7      374.15      385.04     21.83 o 
  -4  -9   7       39.70       43.97      6.95 o 
  -3  -9   7        7.95       15.43      4.98 o 
  -2  -9   7       43.32       45.53      6.73 o 
  -1  -9   7       33.04       32.59      5.84 o 
   0  -9   7      226.53      222.98     14.84 o 
   1  -9   7        5.55       11.42      6.23 o 
   2  -9   7        2.64       10.90      6.23 o 
   3  -9   7       16.69       14.54      6.23 o 
   4  -9   7       18.26       14.54      6.75 o 
   5  -9   7       88.93      124.62     15.06 o 
  -9  -8   7        6.63        4.17      6.16 o 
  -8  -8   7        0.82        6.75      8.31 o 
  -7  -8   7      408.10      418.55     23.28 o 
  -6  -8   7       17.65       24.46      6.24 o 
  -5  -8   7      513.25      515.66     26.20 o 
  -4  -8   7     1406.48     1373.46     56.82 o 
  -3  -8   7       12.40       18.09      5.61 o 
  -2  -8   7      341.54      343.77     19.27 o 
  -1  -8   7      603.04      592.27     28.44 o 
   0  -8   7       62.70       59.72      7.34 o 
   1  -8   7        1.07        2.68      4.58 o 
   2  -8   7       40.09       38.65      6.42 o 
   3  -8   7       62.24       60.05     11.94 o 
   4  -8   7       13.44       18.57      9.87 o 
   5  -8   7      159.08      180.71     13.57 o 
   6  -8   7      122.56      155.78     19.21 o 
 -10  -7   7      249.98      211.26     56.60 o 
  -9  -7   7      495.20      446.60    104.37 o 
  -8  -7   7       23.45       41.54     11.42 o 
  -7  -7   7      612.15      652.58     31.20 o 
  -6  -7   7      832.65      856.39     38.36 o 
  -5  -7   7      590.78      594.89     28.37 o 
  -4  -7   7      382.26      393.04     20.89 o 
  -3  -7   7       32.40       28.57      6.21 o 
  -2  -7   7      349.67      307.32     17.44 o 
  -1  -7   7      457.13      421.85     21.46 o 
   0  -7   7      827.96      820.96     36.13 o 
   1  -7   7      292.43      282.65     16.51 o 
   2  -7   7        9.42       11.57      5.31 o 
   3  -7   7       81.42       84.88      8.79 o 
   4  -7   7        2.39        3.22      4.67 o 
   5  -7   7       51.73       77.61      8.42 o 
   6  -7   7      152.06      170.83     19.73 o 
   7  -7   7      172.46      201.47     22.33 o 
 -11  -6   7      120.65      109.71     45.95 o 
 -10  -6   7      126.73      113.77     23.63 o 
  -9  -6   7      443.55      358.27     75.03 o 
  -8  -6   7      134.94      148.51     19.21 o 
  -7  -6   7       35.51       48.81      7.10 o 
  -6  -6   7      820.54      886.74     38.81 o 
  -5  -6   7     1127.92     1139.95     47.37 o 
  -4  -6   7      733.47      718.73     32.00 o 
  -3  -6   7       48.18       46.52      6.79 o 
  -2  -6   7      423.32      385.18     34.01 o 
  -1  -6   7     1375.75     1206.78     92.43 o 
   0  -6   7      599.98      508.23     24.00 o 
   1  -6   7      807.36      719.69     31.89 o 
   2  -6   7      312.52      298.51     16.84 o 
   3  -6   7      115.70      103.65      9.23 o 
   4  -6   7       53.92       53.25      6.98 o 
   5  -6   7      123.15      128.91     10.79 o 
   6  -6   7      105.62      114.75     16.10 o 
   7  -6   7       82.29       98.14     15.06 o 
   8  -6   7        1.90       11.94      8.31 o 
 -11  -5   7        2.28        6.10      3.90 o 
 -10  -5   7      639.13      618.07     70.70 o 
  -9  -5   7       12.26       15.31      4.56 o 
  -8  -5   7        1.48       12.46      7.01 o 
  -7  -5   7        0.80        1.46      7.53 o 
  -6  -5   7     1686.44     1749.61     68.83 o 
  -5  -5   7      241.79      221.10     13.59 o 
  -4  -5   7       48.16       39.81     10.39 o 
  -3  -5   7      225.63      217.26     14.80 o 
  -2  -5   7      155.04      148.28     12.98 o 
  -1  -5   7     1324.79     1324.33     52.37 o 
   0  -5   7       81.45       80.66     11.16 o 
   1  -5   7       11.30       12.73      4.58 o 
   2  -5   7       11.22       10.31      4.61 o 
   3  -5   7      859.62      847.84     36.21 o 
   4  -5   7      355.90      332.54     18.04 o 
   5  -5   7       96.01      110.96      9.48 o 
   6  -5   7      306.51      329.21     29.08 o 
   7  -5   7        4.23       18.69      9.35 o 
   8  -5   7      256.62      241.97     24.92 o 
 -11  -4   7      209.10      226.28     27.20 o 
 -10  -4   7       37.37       50.13      6.47 o 
  -9  -4   7       62.82       57.63      9.30 o 
  -8  -4   7        3.40        2.21      3.93 o 
  -7  -4   7      915.95      924.95     30.83 o 
  -6  -4   7       14.02       18.01      3.84 o 
  -5  -4   7      716.11      755.72     25.90 o 
  -4  -4   7      123.05      136.03      9.83 o 
  -3  -4   7        7.36        1.33      4.21 o 
  -2  -4   7     1545.36     1567.97     60.74 o 
  -1  -4   7      459.08      521.09     23.26 o 
   0  -4   7     1601.75     1659.25     63.68 o 
   1  -4   7        0.57        0.02      4.21 o 
   2  -4   7      349.72      332.54     35.05 o 
   3  -4   7      242.32      238.34     13.82 o 
   4  -4   7      777.18      703.04     30.83 o 
   5  -4   7       54.80       63.39      9.35 o 
   6  -4   7       79.10       93.98     15.06 o 
   7  -4   7      377.89      357.76     31.16 o 
   8  -4   7      259.04      268.45     26.48 o 
   9  -4   7       78.92       57.12     11.94 o 
 -11  -3   7        0.87        3.39      3.92 o 
 -10  -3   7        0.84        3.45      5.95 o 
  -9  -3   7      359.56      359.12     32.97 o 
  -8  -3   7      228.99      243.01     18.17 o 
  -7  -3   7      207.67      226.14     10.52 o 
  -6  -3   7     1060.88     1072.02     34.22 o 
  -5  -3   7       44.43       43.30      5.31 o 
  -4  -3   7       55.70       83.80      5.44 o 
  -3  -3   7     1035.57     1091.47     34.27 o 
  -2  -3   7      109.25      116.13      8.58 o 
  -1  -3   7        4.83        8.05      4.41 o 
   0  -3   7     3010.74     2996.93    110.37 o 
   1  -3   7      281.44      241.86     13.00 o 
   2  -3   7        4.89       11.20      4.21 o 
   3  -3   7      488.43      481.90     16.59 o 
   4  -3   7        6.65        5.06      3.02 o 
   5  -3   7      174.94      170.40     10.75 o 
   6  -3   7       14.79       18.24      3.58 o 
   7  -3   7      438.46      419.04     34.27 o 
   8  -3   7        5.36       11.42      8.83 o 
   9  -3   7      277.84      281.95     27.52 o 
  10  -3   7        4.24       16.10      7.79 o 
 -11  -2   7       61.51       78.49      8.83 o 
 -10  -2   7      250.70      234.47     21.24 o 
  -9  -2   7       16.22       25.16      4.94 o 
  -8  -2   7      387.58      394.47     20.60 o 
  -7  -2   7      174.30      180.34     11.70 o 
  -6  -2   7      320.75      312.81     12.59 o 
  -5  -2   7     1349.74     1438.33     54.95 o 
  -4  -2   7       25.20       25.61      6.77 o 
  -3  -2   7      641.08      585.79     19.09 o 
  -2  -2   7     3705.62     3983.42    129.66 o 
  -1  -2   7       32.29       41.57      5.31 o 
   0  -2   7     1362.16     1350.23     51.95 o 
   1  -2   7      158.70      168.75     10.05 o 
   2  -2   7      567.01      594.94     19.11 o 
   3  -2   7       30.07       25.65      3.60 o 
   4  -2   7       65.53       65.12      4.62 o 
   5  -2   7      120.54      124.88      6.73 o 
   6  -2   7      883.08      969.63     31.13 o 
   7  -2   7        0.10        0.00      3.72 o 
   8  -2   7      818.69      859.24     36.54 o 
   9  -2   7       11.90       19.26      4.80 o 
  10  -2   7      125.20      134.49     17.65 o 
 -11  -1   7      209.06      222.47     23.11 o 
 -10  -1   7        0.95        2.56      3.74 o 
  -9  -1   7        5.14       10.19      4.24 o 
  -8  -1   7       11.19       14.19      4.40 o 
  -7  -1   7      322.66      324.14     16.84 o 
  -6  -1   7      279.77      329.13     12.89 o 
  -5  -1   7      357.24      357.27     13.31 o 
  -4  -1   7        8.14       22.11      3.01 o 
  -3  -1   7       13.62       36.36      5.02 o 
  -2  -1   7     4399.48     4385.60    124.11 o 
  -1  -1   7     2300.62     2417.58     89.32 o 
   0  -1   7     8004.25     8532.15    305.36 o 
   1  -1   7     1806.93     1774.96     66.58 o 
   2  -1   7      767.30      592.00     18.81 o 
   3  -1   7      904.84      906.80     27.90 o 
   4  -1   7       26.26       27.10      3.11 o 
   5  -1   7        7.64        3.94      2.46 o 
   6  -1   7      290.15      305.60     12.19 o 
   7  -1   7        5.48        4.94      3.76 o 
   8  -1   7      167.08      180.89     11.91 o 
   9  -1   7      178.03      161.49     11.70 o 
  10  -1   7        4.94       14.96     10.64 o 
 -11   0   7       64.15       67.25      8.23 o 
 -10   0   7       74.88       77.45      8.45 o 
  -9   0   7      103.66      109.74      9.40 o 
  -8   0   7      343.57      357.78     32.18 o 
  -7   0   7       61.65       65.43      8.31 o 
  -6   0   7        1.00        3.38      2.82 o 
  -5   0   7       14.12       18.71      3.05 o 
  -4   0   7       86.02       92.32      5.08 o 
  -3   0   7      823.94      845.33     26.08 o 
  -2   0   7        0.47        6.86      2.11 o 
  -1   0   7     8510.39     9329.97    333.20 o 
   0   0   7     1332.35     1443.90     54.53 o 
   1   0   7     5465.28     5725.60    205.94 o 
   2   0   7     2263.44     2587.72     73.99 o 
   3   0   7       43.79       28.65      2.78 o 
   4   0   7      611.29      598.11     19.30 o 
   5   0   7      472.66      441.83     15.37 o 
   6   0   7      640.96      660.99     21.95 o 
   7   0   7      222.58      217.79     12.29 o 
   8   0   7        6.85        8.31      4.15 o 
   9   0   7      480.95      466.01     22.71 o 
  10   0   7      358.69      311.76     17.59 o 
  11   0   7      177.65      188.00     21.55 o 
 -11   1   7       42.23       67.65     14.28 o 
 -10   1   7       13.82       13.29      8.83 o 
  -9   1   7      141.47      126.84     10.40 o 
  -8   1   7       90.47       96.51      8.55 o 
  -7   1   7      331.82      334.15     20.99 o 
  -6   1   7       12.63       15.47      3.27 o 
  -5   1   7      231.92      244.38     10.10 o 
  -4   1   7       36.24       32.25      3.51 o 
  -3   1   7       40.55       42.36      3.32 o 
  -2   1   7      593.78      738.71     22.91 o 
  -1   1   7       42.64       31.49      4.36 o 
   0   1   7      534.56      468.26     27.26 o 
   1   1   7      974.23     1064.96     41.16 o 
   2   1   7     3693.19     3703.98    105.34 o 
   3   1   7       65.92       63.78      3.81 o 
   4   1   7     1004.08     1006.48     30.76 o 
   5   1   7       75.01       71.75      4.62 o 
   6   1   7      281.55      263.09     11.54 o 
   7   1   7        0.01        0.00      3.29 o 
   8   1   7      129.56      128.10      9.32 o 
   9   1   7       17.03       16.54      4.71 o 
  10   1   7      620.90      595.70     27.69 o 
  11   1   7        1.30        3.12      3.74 o 
 -11   2   7        0.88        4.74      8.05 o 
 -10   2   7       86.13       92.62      9.60 o 
  -9   2   7       62.08       65.90      7.97 o 
  -8   2   7      362.70      367.30     23.05 o 
  -7   2   7       37.24       28.78      5.27 o 
  -6   2   7      194.12      186.31      9.91 o 
  -5   2   7        0.81        0.00      2.56 o 
  -4   2   7     2818.11     2901.89     83.92 o 
  -3   2   7       15.61       22.89      3.13 o 
  -2   2   7      570.29      524.24     16.90 o 
  -1   2   7        2.35        0.00      3.07 o 
   0   2   7       17.26       19.03      2.89 o 
   1   2   7      840.08      853.34     26.03 o 
   2   2   7      289.09      240.30      8.90 o 
   3   2   7      279.42      294.49     10.55 o 
   4   2   7       28.67       24.04      3.83 o 
   5   2   7      272.29      239.42      9.57 o 
   6   2   7       31.41       30.69      5.77 o 
   7   2   7     1344.84     1272.92     49.12 o 
   8   2   7        2.95        0.00      5.19 o 
   9   2   7      269.31      244.42     14.35 o 
  10   2   7      219.82      186.54     12.60 o 
  11   2   7       21.56       29.39      5.24 o 
 -11   3   7       28.07       40.45      8.83 o 
 -10   3   7       14.28       15.25      7.27 o 
  -9   3   7       27.75       22.22      9.61 o 
  -8   3   7      144.96      137.70     13.81 o 
  -7   3   7      117.97      128.10      9.80 o 
  -6   3   7        4.77        2.76      3.06 o 
  -5   3   7     2400.56     2486.99     89.97 o 
  -4   3   7      285.71      294.19     11.07 o 
  -3   3   7     1064.26     1030.72     31.47 o 
  -2   3   7       13.84       12.97      2.59 o 
  -1   3   7     6889.11     7298.01    205.80 o 
   0   3   7       35.29       19.77      2.86 o 
   1   3   7     1838.95     1755.54     51.19 o 
   2   3   7      870.33      883.66     27.10 o 
   3   3   7      155.77      125.62      7.36 o 
   4   3   7      796.20      819.85     25.75 o 
   5   3   7        8.62        4.17      2.61 o 
   6   3   7        4.86        2.66      2.86 o 
   7   3   7      465.88      419.79     19.46 o 
   8   3   7      970.60      991.35     40.16 o 
   9   3   7      343.69      318.59     17.09 o 
  10   3   7      124.02      131.04     10.35 o 
  11   3   7      280.59      285.52     16.97 o 
 -11   4   7       79.14       79.24     10.90 o 
 -10   4   7        9.90       18.68      9.61 o 
  -9   4   7       65.08       66.59     14.28 o 
  -8   4   7      213.29      204.37     13.96 o 
  -7   4   7      166.08      203.99     12.81 o 
  -6   4   7     1875.88     1853.27     78.46 o 
  -5   4   7      620.66      671.90     21.74 o 
  -4   4   7      760.89      727.86     25.73 o 
  -3   4   7     2664.85     2745.88     79.64 o 
  -2   4   7      609.77      527.41     17.47 o 
  -1   4   7        2.34        6.34      2.56 o 
   0   4   7     5014.17     5311.29    150.39 o 
   1   4   7       27.67       22.49      3.13 o 
   2   4   7     1136.98     1041.60     31.66 o 
   3   4   7       33.71       25.54      3.27 o 
   4   4   7     3357.38     3539.93    101.72 o 
   5   4   7      338.24      362.37     13.30 o 
   6   4   7     2135.51     2116.72     62.60 o 
   7   4   7        1.41        2.93      5.71 o 
   8   4   7       38.16       36.36      5.57 o 
   9   4   7       37.19       33.79      7.27 o 
  10   4   7       23.84       28.12      7.01 o 
  11   4   7       77.38       81.45      8.21 o 
  12   4   7        2.40        8.54      3.99 o 
 -10   5   7        1.38        7.27      4.87 o 
  -9   5   7       18.56       23.92     13.50 o 
  -8   5   7       13.24       11.34      5.36 o 
  -7   5   7        0.90        0.00      4.98 o 
  -6   5   7      602.66      650.68     30.09 o 
  -5   5   7      600.34      616.02     26.70 o 
  -4   5   7     6349.12     6744.70    200.19 o 
  -3   5   7        7.65        2.93      2.56 o 
  -2   5   7     2089.37     2060.90     60.12 o 
  -1   5   7       31.53       15.30      2.73 o 
   0   5   7       26.43       11.66      2.82 o 
   1   5   7      421.83      486.07     16.48 o 
   2   5   7       18.26        7.33      2.86 o 
   3   5   7      282.78      228.00      9.38 o 
   4   5   7      172.17      210.78      9.07 o 
   5   5   7     2812.09     2789.62     81.18 o 
   6   5   7      178.09      190.79      8.82 o 
   7   5   7      384.10      398.93     34.79 o 
   8   5   7        0.38        2.87      4.12 o 
   9   5   7       56.11       59.57      7.10 o 
  10   5   7      895.01      839.89     36.59 o 
  11   5   7        6.03        6.95      3.84 o 
  12   5   7       13.49       13.48      4.21 o 
 -10   6   7       35.77       52.09     17.91 o 
  -9   6   7      378.61      390.36     21.99 o 
  -8   6   7      138.12      138.70     11.68 o 
  -7   6   7        1.19        2.25      4.95 o 
  -6   6   7      108.52       88.36     13.50 o 
  -5   6   7       31.40       30.87      4.02 o 
  -4   6   7      118.87      107.37      6.27 o 
  -3   6   7     4049.05     4105.92    139.94 o 
  -2   6   7       33.22       34.29      3.70 o 
  -1   6   7     1072.56      921.64     28.64 o 
   0   6   7     3960.16     4043.28    115.59 o 
   1   6   7        7.04       10.08      3.60 o 
   2   6   7       99.53       81.31      5.25 o 
   3   6   7      520.85      498.30     22.36 o 
   4   6   7      602.83      588.67     19.88 o 
   5   6   7     1008.49     1001.39     32.25 o 
   6   6   7      116.50      105.12      7.64 o 
   7   6   7     1054.31     1017.36     65.51 o 
   8   6   7       72.81       77.64      7.98 o 
   9   6   7       32.07       27.43      5.61 o 
  10   6   7      100.77       95.22      9.09 o 
  11   6   7       38.76       42.98      6.21 o 
  12   6   7      281.57      294.94     18.18 o 
  -9   7   7      235.34      231.25     25.96 o 
  -8   7   7      139.50      129.13     11.19 o 
  -7   7   7        0.22        0.00      4.36 o 
  -6   7   7      672.18      671.40     38.94 o 
  -5   7   7       63.96       72.02      5.95 o 
  -4   7   7     1785.80     1778.61     54.07 o 
  -3   7   7        0.49        0.24      2.82 o 
  -2   7   7        8.86        5.64      3.89 o 
  -1   7   7      468.69      436.97     15.38 o 
   0   7   7      678.50      515.29     17.58 o 
   1   7   7        7.95        9.53      2.47 o 
   2   7   7      750.59      678.13     36.35 o 
   3   7   7     6193.61     6712.67    282.73 o 
   4   7   7      213.03      228.22     10.13 o 
   5   7   7       93.78       94.41     11.60 o 
   6   7   7      513.51      528.31     21.73 o 
   7   7   7       60.65       59.26      5.56 o 
   8   7   7       13.42       12.20      5.14 o 
   9   7   7       46.46       41.55      6.24 o 
  10   7   7      210.36      217.34     14.47 o 
  11   7   7       82.59       94.29     12.20 o 
  12   7   7        0.68       11.28      4.41 o 
  -9   8   7       95.03       84.64     12.46 o 
  -8   8   7      211.02      221.72     21.29 o 
  -7   8   7        7.60        0.00      5.71 o 
  -6   8   7     1217.80     1237.38     68.54 o 
  -5   8   7       30.86       46.71      6.21 o 
  -4   8   7       78.44       88.36      7.84 o 
  -3   8   7     1132.28     1145.60     43.87 o 
  -2   8   7        4.05        3.53      4.32 o 
  -1   8   7      253.67      227.11     12.66 o 
   0   8   7      280.07      236.35     13.16 o 
   1   8   7     1304.95     1157.36     44.06 o 
   2   8   7       37.54       43.32      6.52 o 
   3   8   7      765.36      680.74     41.02 o 
   4   8   7      545.34      607.62     26.24 o 
   5   8   7      281.51      265.53     11.64 o 
   6   8   7       90.26      100.84      6.93 o 
   7   8   7       35.04       45.53      5.33 o 
   8   8   7        1.33        1.06      4.36 o 
   9   8   7       48.71       46.22      6.79 o 
  10   8   7       18.08       15.14      4.95 o 
  11   8   7        0.25        1.36      4.15 o 
  -8   9   7       59.70       68.02     11.42 o 
  -7   9   7      276.71      261.70     23.89 o 
  -6   9   7        2.58        6.75      6.75 o 
  -5   9   7      893.75      843.31     35.43 o 
  -4   9   7      250.94      226.39     18.69 o 
  -3   9   7     1255.58     1252.67     48.45 o 
  -2   9   7        1.91        8.52      5.18 o 
  -1   9   7     1897.21     1808.32     66.25 o 
   0   9   7       50.68       63.25     12.98 o 
   1   9   7      120.88      117.02     17.91 o 
   2   9   7      118.36      130.93     10.48 o 
   3   9   7        1.96        0.00      5.06 o 
   4   9   7     2038.92     2074.03     75.63 o 
   5   9   7      161.24      153.70     11.22 o 
   6   9   7       23.02       25.01      5.85 o 
   7   9   7       86.85       76.09      8.35 o 
   8   9   7      308.30      282.47     24.40 o 
   9   9   7        0.16        1.56      6.23 o 
  10   9   7       41.96       51.93      9.87 o 
  11   9   7       19.35       19.21      6.75 o 
  -8  10   7      235.87      218.09     22.33 o 
  -7  10   7       18.25       36.35      8.83 o 
  -6  10   7        3.30       16.62      7.79 o 
  -5  10   7        6.31       28.04      7.27 o 
  -4  10   7      217.94      216.96     15.58 o 
  -3  10   7       13.02       13.31      5.34 o 
  -2  10   7     1842.79     1795.21     67.16 o 
  -1  10   7      207.67      188.09     13.16 o 
   0  10   7     1172.46     1051.99     50.37 o 
   1  10   7     1022.70      969.38     59.19 o 
   2  10   7       17.48        8.57     10.90 o 
   3  10   7      211.57      187.91     13.35 o 
   4  10   7      284.92      281.20     17.65 o 
   5  10   7      172.46      193.79     13.59 o 
   6  10   7        7.39       16.33      6.13 o 
   7  10   7      392.85      415.65     21.46 o 
   8  10   7       20.30       36.35     10.39 o 
   9  10   7      750.09      788.23     50.89 o 
  10  10   7        2.37        4.67      6.23 o 
  11  10   7       24.16       48.81      9.35 o 
  -7  11   7      379.35      419.04     34.27 o 
  -6  11   7       93.64      124.62     17.65 o 
  -5  11   7       54.13       51.93     12.98 o 
  -4  11   7       24.33       38.50      9.61 o 
  -3  11   7        0.83        3.84      5.18 o 
  -2  11   7       27.54       17.85      6.72 o 
  -1  11   7      235.32      231.44     15.58 o 
   0  11   7      113.77       94.43     10.35 o 
   1  11   7     1835.83     1722.50     65.90 o 
   2  11   7       26.74       17.25     10.13 o 
   3  11   7     1447.43     1385.38     83.34 o 
   4  11   7      330.28      297.65     18.18 o 
   5  11   7       63.38       58.73      8.64 o 
   6  11   7        0.55        0.00     10.39 o 
   7  11   7       49.90       66.64      8.58 o 
   8  11   7      307.92      356.86     20.52 o 
   9  11   7        3.55       13.50      7.27 o 
  10  11   7       70.88       46.73     10.90 o 
  -6  12   7       17.86       43.62     11.42 o 
  -5  12   7       26.78       46.21     12.46 o 
  -4  12   7       89.85       71.56      9.23 o 
  -3  12   7      754.24      660.44     52.44 o 
  -2  12   7      848.80      768.66     35.43 o 
  -1  12   7       49.52       50.89      8.86 o 
   0  12   7      184.45      197.77     19.99 o 
   1  12   7      490.37      500.15     43.10 o 
   2  12   7      439.51      408.08     22.93 o 
   3  12   7     1780.77     1744.72     78.67 o 
   4  12   7      610.96      577.33     28.94 o 
   5  12   7       37.18       29.95      7.68 o 
   6  12   7        0.66       10.19      9.35 o 
   7  12   7      987.00     1138.57     48.47 o 
   8  12   7       66.35       80.92     12.20 o 
   9  12   7      189.45      202.51     21.81 o 
  10  12   7        6.98       14.02      6.75 o 
  -5  13   7        0.17       16.10      9.35 o 
  -4  13   7      129.91      154.86     30.90 o 
  -3  13   7        5.77       10.30      5.57 o 
  -2  13   7       54.97       51.81      8.45 o 
  -1  13   7       55.49       41.14     10.64 o 
   0  13   7      236.39      226.89     38.68 o 
   1  13   7     2248.81     2148.08    132.15 o 
   2  13   7      338.65      322.42     20.72 o 
   3  13   7      597.00      606.60     44.14 o 
   4  13   7        0.89        2.79      6.75 o 
   5  13   7       12.34       17.03      8.31 o 
   6  13   7      155.87      188.68     15.21 o 
   7  13   7      281.78      307.58     19.82 o 
   8  13   7       13.48       47.40     15.58 o 
   9  13   7      146.90      156.81     19.73 o 
  -3  14   7      197.00      234.93     52.18 o 
  -2  14   7        0.48       14.73      5.98 o 
  -1  14   7       39.53       40.80      7.34 o 
   0  14   7       10.07       16.53      8.05 o 
   1  14   7       18.44       14.72     17.65 o 
   2  14   7      223.61      219.67     29.60 o 
   3  14   7      198.70      202.01     16.47 o 
   4  14   7       77.44       93.93     24.15 o 
   5  14   7      249.59      247.69     38.94 o 
   6  14   7      550.62      498.12     27.90 o 
   7  14   7      156.54      178.18     14.87 o 
   8  14   7      230.60      314.52     34.53 o 
  -2  15   7       17.42       18.50      6.73 o 
  -1  15   7        6.59       22.75     12.98 o 
   0  15   7       51.46       62.96      8.95 o 
   1  15   7        3.02       12.22      5.57 o 
   2  15   7      383.62      390.23     24.40 o 
   3  15   7        0.40       21.54      6.61 o 
   4  15   7       52.53       72.72     10.09 o 
   5  15   7      335.39      333.85     57.90 o 
   6  15   7        0.78       11.79      8.31 o 
   7  15   7       74.79       99.92     11.68 o 
   1  16   7       61.34       69.91     16.88 o 
   2  16   7       95.38      115.38     12.12 o 
   3  16   7      269.20      291.83     38.68 o 
   4  16   7       44.75       69.65      9.68 o 
  -4 -11   8       35.27       38.42      9.35 o 
  -3 -11   8       61.58       85.68     14.02 o 
  -2 -11   8      127.66      159.41     19.21 o 
  -1 -11   8        0.57        0.00      5.71 o 
  -6 -10   8      577.14      578.97     42.58 o 
  -5 -10   8       28.53       46.21     10.39 o 
  -4 -10   8      728.10      715.53     49.33 o 
  -3 -10   8       18.80       27.52      8.31 o 
  -2 -10   8       35.25       48.29      9.87 o 
  -1 -10   8      138.74      154.22     17.65 o 
   0 -10   8      386.80      382.17     31.67 o 
   1 -10   8       81.09       78.41     12.46 o 
   2 -10   8      147.07      153.70     18.17 o 
  -8  -9   8       21.45       34.79     10.39 o 
  -7  -9   8      878.07      884.15     42.05 o 
  -6  -9   8      544.95      503.67     27.47 o 
  -5  -9   8      226.77      234.69     16.34 o 
  -4  -9   8        8.74       13.61      5.31 o 
  -3  -9   8       11.21       17.07      8.31 o 
  -2  -9   8       45.31       60.97      7.71 o 
  -1  -9   8      189.73      195.77     22.07 o 
   0  -9   8        0.06        5.15      4.93 o 
   1  -9   8      270.79      283.51     25.44 o 
   2  -9   8        0.21       11.94      6.23 o 
   3  -9   8      524.90      489.14     36.87 o 
   4  -9   8       83.37       98.14     14.02 o 
  -8  -8   8        2.25       15.06      8.83 o 
  -7  -8   8      232.23      243.79     16.93 o 
  -6  -8   8      380.81      373.97     21.73 o 
  -5  -8   8       28.16       32.51      6.61 o 
  -4  -8   8        4.65        4.33      4.95 o 
  -3  -8   8       29.02       25.66      7.01 o 
  -2  -8   8      779.94      779.99     35.93 o 
  -1  -8   8       20.10       12.98      5.14 o 
   0  -8   8       73.36       70.83      8.26 o 
   1  -8   8       65.17       79.94     20.77 o 
   2  -8   8       36.39       44.15      6.79 o 
   3  -8   8       99.65      100.16      9.72 o 
   4  -8   8        6.14       22.55      8.31 o 
   5  -8   8       33.29       45.07      6.75 o 
  -8  -7   8      545.81      553.00     44.66 o 
  -7  -7   8      394.28      403.66     22.54 o 
  -6  -7   8        1.17        0.96      4.95 o 
  -5  -7   8        5.55        5.42      4.95 o 
  -4  -7   8       65.31       67.48      9.35 o 
  -3  -7   8      307.94      291.63     23.37 o 
  -2  -7   8      679.43      693.73     43.10 o 
  -1  -7   8      484.86      459.62     23.49 o 
   0  -7   8      160.59      152.08     11.73 o 
   1  -7   8      831.87      776.04     35.20 o 
   2  -7   8       92.41       81.65      8.57 o 
   3  -7   8      127.80      121.14     11.94 o 
   4  -7   8       93.47      113.08     17.39 o 
   5  -7   8        1.50        6.81      8.05 o 
   6  -7   8       11.63       14.54      7.79 o 
 -10  -6   8      405.00      326.24     99.44 o 
  -8  -6   8       24.14       37.39     11.42 o 
  -7  -6   8      305.16      336.95     19.71 o 
  -6  -6   8       19.13       22.24      6.21 o 
  -5  -6   8     1492.52     1491.01     60.84 o 
  -4  -6   8        0.01        0.00      4.95 o 
  -3  -6   8     1276.52     1232.23     50.89 o 
  -2  -6   8      607.68      641.72     29.47 o 
  -1  -6   8       47.54       40.81      6.95 o 
   0  -6   8        5.09       11.27      4.95 o 
   1  -6   8       13.61       13.07      5.10 o 
   2  -6   8      731.70      679.89     31.31 o 
   3  -6   8      461.59      449.96     23.26 o 
   4  -6   8      597.54      597.32     28.74 o 
   5  -6   8      120.81      132.61     11.09 o 
   6  -6   8      333.31      356.73     31.16 o 
   7  -6   8       39.52       57.12     11.94 o 
 -10  -5   8       33.22       38.99     11.16 o 
  -8  -5   8      229.57      240.93     25.44 o 
  -7  -5   8      398.27      391.00     21.06 o 
  -6  -5   8      319.89      298.75     17.21 o 
  -5  -5   8       33.82       29.83      6.21 o 
  -4  -5   8      931.26      929.26     39.62 o 
  -3  -5   8       11.03       11.42      5.51 o 
  -2  -5   8     1520.49     1454.23     57.84 o 
  -1  -5   8     1045.78     1084.66     44.52 o 
   0  -5   8        3.46        4.65      4.36 o 
   1  -5   8      232.87      209.24     13.16 o 
   2  -5   8        8.10        2.78      4.49 o 
   3  -5   8        0.84        0.52      4.49 o 
   4  -5   8      375.85      377.86     20.26 o 
   5  -5   8      245.94      243.65     15.45 o 
   6  -5   8      167.54      178.10     20.77 o 
   7  -5   8      482.21      472.00     38.42 o 
   8  -5   8       75.05       82.56     14.02 o 
 -11  -4   8        3.43       11.11      6.28 o 
 -10  -4   8      199.04      182.11     69.06 o 
  -9  -4   8        0.33       11.77      7.62 o 
  -8  -4   8       72.61       73.21     14.02 o 
  -7  -4   8      124.59      129.40     11.94 o 
  -6  -4   8     1289.05     1313.51     53.60 o 
  -5  -4   8      154.02      150.85     11.09 o 
  -4  -4   8      364.74      332.13     17.67 o 
  -3  -4   8      275.91      236.47     13.89 o 
  -2  -4   8      261.17      220.19     13.37 o 
  -1  -4   8      210.90      192.54     12.10 o 
   0  -4   8       30.21       21.67      5.47 o 
   1  -4   8       31.62       42.74      5.98 o 
   2  -4   8       51.48       62.09      7.10 o 
   3  -4   8      175.67      173.70     11.83 o 
   4  -4   8       33.71       34.11      5.85 o 
   5  -4   8      700.79      661.71     30.09 o 
   6  -4   8       33.88       50.89     11.42 o 
   7  -4   8      376.13      368.15     32.19 o 
   8  -4   8        0.90        4.67      6.23 o 
 -11  -3   8      273.54      269.12     55.30 o 
 -10  -3   8        1.88        4.91      9.37 o 
  -9  -3   8      329.81      318.74     41.39 o 
  -8  -3   8       65.34       61.79     12.98 o 
  -7  -3   8     1133.60     1233.40     50.70 o 
  -6  -3   8       38.92       49.40      7.10 o 
  -5  -3   8       12.09       13.07      5.10 o 
  -4  -3   8      534.36      537.14     24.77 o 
  -3  -3   8        4.01       13.59      5.31 o 
  -2  -3   8     2515.69     2557.12     95.69 o 
  -1  -3   8      509.23      462.06     21.42 o 
   0  -3   8      304.33      240.62     13.37 o 
   1  -3   8      547.38      484.76     26.74 o 
   2  -3   8      659.61      639.56     27.79 o 
   3  -3   8        1.46        3.38      4.23 o 
   4  -3   8       70.38       56.33      6.98 o 
   5  -3   8      398.16      401.33     20.32 o 
   6  -3   8      218.39      219.90     16.10 o 
   7  -3   8       50.26       41.02     10.90 o 
   8  -3   8        3.20       10.90      7.79 o 
   9  -3   8        0.05       10.39      7.27 o 
 -11  -2   8       11.05       15.32      4.23 o 
 -10  -2   8      682.34      691.90     66.76 o 
  -9  -2   8      475.71      436.20     47.36 o 
  -8  -2   8      362.83      370.01     19.56 o 
  -7  -2   8      625.00      632.18     28.19 o 
  -6  -2   8      396.13      453.65     16.85 o 
  -5  -2   8        4.94       12.02      3.16 o 
  -4  -2   8     1227.11     1174.91    108.52 o 
  -3  -2   8     2422.62     2626.88     98.21 o 
  -2  -2   8     2349.14     2308.59     86.53 o 
  -1  -2   8     1058.94      856.45     35.10 o 
   0  -2   8      689.22      717.69     30.00 o 
   1  -2   8      274.69      272.69     15.32 o 
   2  -2   8      569.10      466.92     21.36 o 
   3  -2   8        8.98       14.78      4.67 o 
   4  -2   8      215.04      210.29     12.60 o 
   5  -2   8      310.86      258.16     14.60 o 
   6  -2   8       28.35       39.45      6.05 o 
   7  -2   8      128.69      137.60     17.65 o 
   8  -2   8        7.58        6.23      8.83 o 
   9  -2   8        1.98       11.42      6.75 o 
  10  -2   8        1.42       15.06      7.79 o 
 -11  -1   8        2.49       10.90      6.49 o 
 -10  -1   8      235.63      262.98     34.46 o 
  -9  -1   8      124.95      141.83     14.67 o 
  -8  -1   8      744.87      670.87     38.42 o 
  -7  -1   8       23.48       28.68      5.18 o 
  -6  -1   8      885.66      916.90     29.85 o 
  -5  -1   8       11.08        9.03      3.13 o 
  -4  -1   8       88.87       94.51      5.26 o 
  -3  -1   8      868.91      956.66     29.38 o 
  -2  -1   8     2704.32     2981.41    110.16 o 
  -1  -1   8     5704.18     6134.52    221.31 o 
   0  -1   8     1547.45     1665.98     63.47 o 
   1  -1   8       14.42       19.68      5.45 o 
   2  -1   8      397.29      355.81     17.15 o 
   3  -1   8       56.63       49.48      4.81 o 
   4  -1   8      100.40       95.58      9.56 o 
   5  -1   8        5.81        9.07      2.80 o 
   6  -1   8      355.86      350.33     13.73 o 
   7  -1   8      372.58      355.17     30.12 o 
   8  -1   8     1031.59      975.16     64.91 o 
   9  -1   8      108.61      119.95     17.14 o 
  10  -1   8       39.69       49.85     11.42 o 
 -11   0   8       66.92       77.62      8.86 o 
 -10   0   8       93.22       93.24     14.62 o 
  -9   0   8      433.05      455.70     47.07 o 
  -8   0   8        2.98        7.26      4.09 o 
  -7   0   8      421.74      377.03     18.96 o 
  -6   0   8      124.81      130.78      7.15 o 
  -5   0   8      279.50      275.74     11.22 o 
  -4   0   8       43.51       23.53      3.18 o 
  -3   0   8      195.14      227.90      8.94 o 
  -2   0   8      337.08      409.18     14.44 o 
  -1   0   8        1.78        1.51      6.23 o 
   0   0   8     1919.08     1883.51     70.63 o 
   1   0   8      399.03      370.18     17.00 o 
   2   0   8     4956.72     5276.76    175.74 o 
   3   0   8      604.80      638.19     20.33 o 
   4   0   8      183.16      203.10     12.10 o 
   5   0   8      295.13      310.52     11.68 o 
   6   0   8       33.25       28.83      3.70 o 
   7   0   8        6.10        8.76      3.67 o 
   8   0   8      347.71      352.01     18.04 o 
   9   0   8      128.80      127.22      9.70 o 
  10   0   8       88.13       99.70     15.06 o 
 -11   1   8      115.85      119.67     15.84 o 
 -10   1   8      518.39      541.21     42.75 o 
  -9   1   8      102.76      103.88     13.22 o 
  -8   1   8     1071.51     1154.08     78.52 o 
  -7   1   8       81.40       88.33      7.85 o 
  -6   1   8       44.12       57.89      5.03 o 
  -5   1   8       90.49       98.11      5.92 o 
  -4   1   8     1512.15     1513.13     45.39 o 
  -3   1   8     1084.41     1119.06     34.13 o 
  -2   1   8        2.26        7.27      2.94 o 
  -1   1   8      108.07      172.35      6.89 o 
   0   1   8       14.59       13.24      4.04 o 
   1   1   8     1410.98     1411.80     53.79 o 
   2   1   8     1175.31     1160.53     40.21 o 
   3   1   8      490.63      497.15     16.35 o 
   4   1   8      132.26      135.81      6.33 o 
   5   1   8      303.73      313.42     11.74 o 
   6   1   8        1.72        0.08      2.44 o 
   7   1   8      158.84      165.56     10.28 o 
   8   1   8      326.38      312.70     16.42 o 
   9   1   8      349.59      352.09     18.46 o 
  10   1   8       45.56       43.47      5.96 o 
  11   1   8      122.65      135.55     10.72 o 
 -11   2   8        6.79       19.30      5.47 o 
 -10   2   8      170.20      164.37     19.99 o 
  -9   2   8      731.11      795.57     71.37 o 
  -8   2   8      265.39      308.54     16.99 o 
  -7   2   8      115.69      124.58      9.64 o 
  -6   2   8       20.04       26.97      4.11 o 
  -5   2   8      603.22      632.08     21.34 o 
  -4   2   8       17.98        7.09      2.96 o 
  -3   2   8      379.09      363.44     13.02 o 
  -2   2   8     2164.82     2420.22     69.99 o 
  -1   2   8      200.35      178.53      7.22 o 
   0   2   8      989.07      906.78     27.62 o 
   1   2   8     2878.88     2935.26     84.08 o 
   2   2   8        3.79        8.34      1.78 o 
   3   2   8      273.10      220.66      8.58 o 
   4   2   8       74.24       51.13      3.81 o 
   5   2   8       18.87       17.33      3.72 o 
   6   2   8      148.71      148.65      7.39 o 
   7   2   8       10.61        5.88      3.72 o 
   8   2   8       22.98       24.10      6.23 o 
   9   2   8      376.10      307.80     16.84 o 
  10   2   8      379.18      337.32     18.46 o 
  11   2   8       73.93       84.68      8.23 o 
 -11   3   8      319.65      299.62     50.89 o 
 -10   3   8        2.42        0.00      4.87 o 
  -9   3   8      811.67      879.36     39.33 o 
  -8   3   8      260.18      268.29     23.29 o 
  -7   3   8       29.68       33.05      6.27 o 
  -6   3   8     3039.74     3290.65    113.37 o 
  -5   3   8      508.64      530.40     18.53 o 
  -4   3   8     1771.34     1873.76     55.72 o 
  -3   3   8      238.87      216.64     10.85 o 
  -2   3   8       69.99      101.13      5.40 o 
  -1   3   8        4.82        7.94      2.49 o 
   0   3   8     1487.60     1355.54     40.31 o 
   1   3   8     1212.36     1145.56     41.98 o 
   2   3   8       51.58       36.91      3.43 o 
   3   3   8      302.79      254.93      9.75 o 
   4   3   8        2.48        0.00      2.36 o 
   5   3   8      349.81      328.31     12.34 o 
   6   3   8      768.08      675.36     22.49 o 
   7   3   8        5.96        3.84      3.67 o 
   8   3   8      780.79      712.39     30.69 o 
   9   3   8     1892.55     1839.93     70.04 o 
  10   3   8        0.27        4.22      3.89 o 
  11   3   8      750.97      685.39     33.75 o 
 -10   4   8      537.42      540.47     39.20 o 
  -9   4   8      480.19      467.82     24.84 o 
  -8   4   8      224.57      219.23     16.67 o 
  -7   4   8      441.93      491.69     25.94 o 
  -6   4   8      220.84      209.27     12.57 o 
  -5   4   8     3299.71     3505.51    101.41 o 
  -4   4   8     2123.77     2125.80     62.81 o 
  -3   4   8     2278.69     2291.68     67.01 o 
  -2   4   8      580.13      616.52     20.18 o 
  -1   4   8     6137.48     6563.56    186.10 o 
   0   4   8      880.82      905.00     28.05 o 
   1   4   8       48.83       27.76      3.47 o 
   2   4   8       72.89       55.71      4.18 o 
   3   4   8      137.12      185.11      8.05 o 
   4   4   8      915.29      955.39     29.81 o 
   5   4   8     3553.42     3501.24    101.35 o 
   6   4   8      193.44      187.05      8.63 o 
   7   4   8      349.81      326.52     16.59 o 
   8   4   8       17.98       22.68      4.87 o 
   9   4   8       33.04       33.74      5.57 o 
  10   4   8      279.63      257.59     15.47 o 
  11   4   8      358.80      328.41     18.59 o 
 -10   5   8       17.34       26.49      6.21 o 
  -9   5   8        1.03        5.42      4.98 o 
  -8   5   8       58.40       52.90      7.85 o 
  -7   5   8       15.51       28.89      5.94 o 
  -6   5   8     1033.63     1108.58     54.95 o 
  -5   5   8      963.58     1012.09     38.60 o 
  -4   5   8      318.93      326.80     12.84 o 
  -3   5   8      286.33      258.13     10.55 o 
  -2   5   8      102.05       94.18      6.79 o 
  -1   5   8      440.74      416.80     14.55 o 
   0   5   8     3010.97     2879.49     83.19 o 
   1   5   8      324.03      395.23     14.19 o 
   2   5   8       72.43       69.24      4.86 o 
   3   5   8      621.66      620.50     20.63 o 
   4   5   8      888.43      952.41     30.05 o 
   5   5   8     1309.66     1328.65     40.67 o 
   6   5   8     1218.27     1295.54     47.00 o 
   7   5   8      100.25       99.15      6.39 o 
   8   5   8      427.92      362.46     18.46 o 
   9   5   8      211.78      181.37     12.23 o 
  10   5   8       50.82       49.79      6.61 o 
  11   5   8        3.57       10.24      3.99 o 
 -10   6   8       13.79       13.84      5.31 o 
  -9   6   8       68.17       83.17      9.36 o 
  -8   6   8       55.84       48.82      7.47 o 
  -7   6   8        0.61        0.60      5.19 o 
  -6   6   8       50.78       58.24      6.96 o 
  -5   6   8      115.67      129.52      7.43 o 
  -4   6   8     1920.08     1985.67     70.75 o 
  -3   6   8       23.68       23.35      3.57 o 
  -2   6   8      798.03      713.79     23.35 o 
  -1   6   8       61.69       47.74      5.15 o 
   0   6   8      704.88      805.29     25.86 o 
   1   6   8       91.47      119.88      6.37 o 
   2   6   8     2651.74     2965.43     85.97 o 
   3   6   8     3347.88     3619.84    104.25 o 
   4   6   8       17.16       13.90      3.57 o 
   5   6   8      827.16      826.80     30.20 o 
   6   6   8      476.84      483.41     18.48 o 
   7   6   8        3.91        5.13      3.24 o 
   8   6   8      277.66      259.48     15.08 o 
   9   6   8      319.36      326.22     18.04 o 
  10   6   8        1.88       16.38      4.73 o 
  11   6   8      354.74      362.64     27.78 o 
  -9   7   8        0.43        0.00      7.27 o 
  -8   7   8       26.11       31.59      6.21 o 
  -7   7   8      337.72      339.52     19.27 o 
  -6   7   8        3.43        0.00      9.61 o 
  -5   7   8      498.91      508.55     30.05 o 
  -4   7   8      316.45      293.23     12.17 o 
  -3   7   8     1357.57     1414.48     68.16 o 
  -2   7   8      135.28      136.92      7.27 o 
  -1   7   8     1138.10     1030.43     32.43 o 
   0   7   8     1624.42     1641.11     49.30 o 
   1   7   8      183.59      160.38      7.85 o 
   2   7   8     1042.31     1101.20     34.56 o 
   3   7   8      143.96      122.19      6.90 o 
   4   7   8     1519.25     1648.88     50.61 o 
   5   7   8       17.91       24.87      4.20 o 
   6   7   8      252.86      242.93     11.08 o 
   7   7   8       59.77       64.46      5.86 o 
   8   7   8        2.56        3.12      4.41 o 
   9   7   8      203.02      182.24     12.79 o 
  10   7   8       46.39       45.55      6.61 o 
  11   7   8      142.99      131.51     11.00 o 
  -9   8   8        0.76        9.35      6.23 o 
  -8   8   8       17.28       16.62      6.75 o 
  -7   8   8        3.71        3.12      6.23 o 
  -6   8   8      167.86      194.20     18.69 o 
  -5   8   8        0.46        3.57      4.12 o 
  -4   8   8     2180.17     2129.78     76.89 o 
  -3   8   8     1315.70     1144.26     72.95 o 
  -2   8   8     1188.22      886.02     35.24 o 
  -1   8   8      184.90      159.18     10.42 o 
   0   8   8       25.01       29.17     12.20 o 
   1   8   8       57.40       66.17      7.20 o 
   2   8   8      769.07      750.83     31.02 o 
   3   8   8      552.91      550.98     24.59 o 
   4   8   8     1513.06     1614.96     59.84 o 
   5   8   8       96.62       99.51      6.68 o 
   6   8   8      377.13      366.83     15.08 o 
   7   8   8      223.45      235.16     11.57 o 
   8   8   8       56.91       58.29      7.32 o 
   9   8   8        7.28       11.94      4.77 o 
  10   8   8      135.70      130.75     14.80 o 
  11   8   8       62.31       74.07      9.35 o 
  -8   9   8       36.44       60.23     10.39 o 
  -7   9   8       18.62       32.19      8.83 o 
  -6   9   8      518.41      518.73     36.35 o 
  -5   9   8      190.33      186.46     12.42 o 
  -4   9   8       36.96       50.89      7.10 o 
  -3   9   8      211.97      200.22     13.24 o 
  -2   9   8        7.83        4.59      9.09 o 
  -1   9   8      530.95      497.31     22.93 o 
   0   9   8     1128.09      986.22     39.28 o 
   1   9   8     2369.80     2281.22     82.21 o 
   2   9   8      351.24      331.28     26.48 o 
   3   9   8     1612.80     1505.94     70.36 o 
   4   9   8       30.46       26.73      6.44 o 
   5   9   8        6.41        4.85      4.94 o 
   6   9   8        0.97        0.59      7.79 o 
   7   9   8      719.77      800.12     34.14 o 
   8   9   8        0.66        4.67      8.31 o 
   9   9   8      316.94      281.95     24.40 o 
  10   9   8       18.69       30.12      7.79 o 
  11   9   8        9.63       22.33      6.75 o 
  -7  10   8      169.97      223.80     22.33 o 
  -6  10   8       97.19       97.62     14.02 o 
  -5  10   8     1893.32     1837.63     69.94 o 
  -4  10   8        4.90        6.90      4.54 o 
  -3  10   8      727.92      688.39     40.50 o 
  -2  10   8     1160.92     1044.63     42.40 o 
  -1  10   8      184.75      154.67     11.83 o 
   0  10   8        4.64        4.81      5.74 o 
   1  10   8       49.01       48.61      7.78 o 
   2  10   8       78.86       66.90      8.55 o 
   3  10   8       16.53       16.01      6.45 o 
   4  10   8      759.95      770.60     33.58 o 
   5  10   8      351.77      380.64     20.47 o 
   6  10   8      510.76      556.79     26.60 o 
   7  10   8      250.25      272.69     16.47 o 
   8  10   8      167.39      183.82     19.73 o 
   9  10   8        1.07        1.56      6.75 o 
  10  10   8      112.38      138.12     16.62 o 
  11  10   8      155.30      164.08     18.69 o 
  -7  11   8       10.94       17.65      8.31 o 
  -6  11   8       11.88       13.50      8.83 o 
  -5  11   8       14.76       25.96     10.39 o 
  -4  11   8      248.43      263.54     22.33 o 
  -3  11   8      182.23      189.00     13.94 o 
  -2  11   8      447.57      451.67     23.31 o 
  -1  11   8      503.06      486.66     28.56 o 
   0  11   8     2247.24     2113.14    120.99 o 
   1  11   8       28.16       16.89      7.08 o 
   2  11   8        0.84        0.00      6.28 o 
   3  11   8       77.32       87.42     10.56 o 
   4  11   8        4.66        9.75      6.60 o 
   5  11   8       91.88      101.61     10.72 o 
   6  11   8      894.60      898.65     39.10 o 
   7  11   8        4.48       13.46      6.23 o 
   8  11   8      439.21      415.92     22.73 o 
   9  11   8       24.68       23.89      9.35 o 
  10  11   8       12.87        9.35      6.75 o 
  -6  12   8      128.97      150.06     19.73 o 
  -5  12   8        6.47       18.17      9.35 o 
  -4  12   8      303.93      316.67     22.33 o 
  -3  12   8       28.99       22.43      6.44 o 
  -2  12   8       52.81       67.70      9.36 o 
  -1  12   8      669.22      611.98     77.37 o 
   0  12   8     2663.81     2496.75    205.36 o 
   1  12   8     1235.38     1149.05     48.09 o 
   2  12   8        7.99        1.14      6.91 o 
   3  12   8     1448.53     1484.45     62.31 o 
   4  12   8      348.08      335.09     20.47 o 
   5  12   8      460.29      483.31     25.84 o 
   6  12   8       38.49       36.34      7.97 o 
   7  12   8        2.82       10.42      5.74 o 
   8  12   8       82.22      131.54     11.83 o 
   9  12   8        1.05       11.94      8.83 o 
  10  12   8        3.98        7.79      6.75 o 
  -5  13   8       62.85       48.29     13.50 o 
  -4  13   8       31.15       36.52     12.46 o 
  -3  13   8      647.48      636.91     61.53 o 
  -2  13   8        4.04       14.20     14.80 o 
  -1  13   8      758.15      687.51     50.37 o 
   0  13   8        0.57        6.48      6.52 o 
   1  13   8       49.94       39.39      8.86 o 
   2  13   8       83.49       87.48     11.22 o 
   3  13   8      509.21      488.35     31.16 o 
   4  13   8      675.20      648.26     61.79 o 
   5  13   8        7.39        6.45      6.34 o 
   6  13   8       46.16       50.28      8.72 o 
   7  13   8       30.63       49.33      7.98 o 
   8  13   8      212.71      259.63     17.61 o 
   9  13   8      129.15      155.26     19.21 o 
  -3  14   8      104.73      121.38     12.47 o 
  -2  14   8      173.51      181.29     21.81 o 
  -1  14   8       24.50       23.57      8.31 o 
   0  14   8      134.13      131.85     21.55 o 
   1  14   8       38.13       51.52      9.61 o 
   2  14   8      874.58      768.10     80.22 o 
   3  14   8       38.06       56.77     12.20 o 
   4  14   8       34.08       29.61     12.20 o 
   5  14   8       29.27       38.28      8.07 o 
   6  14   8       38.12       55.10      8.95 o 
   7  14   8        1.78       23.77      7.10 o 
   8  14   8       50.01       80.06      9.72 o 
  -2  15   8       22.22       20.71     12.98 o 
  -1  15   8       76.26      109.10     12.63 o 
   0  15   8        1.35       15.03      6.61 o 
   1  15   8      728.18      665.00     75.81 o 
   2  15   8        1.12       21.72      6.60 o 
   3  15   8      159.11      148.87     15.58 o 
   4  15   8      103.09      132.01     13.31 o 
   5  15   8       46.53       57.16     15.32 o 
   6  15   8        9.82       34.61      7.36 o 
   7  15   8        0.16       23.86      6.95 o 
   1  16   8        4.64       10.18      6.05 o 
   2  16   8      379.51      403.71     86.46 o 
   3  16   8      106.44      104.09     12.63 o 
   4  16   8       33.59       39.60      8.35 o 
  -5 -10   9      150.53      129.29     17.65 o 
  -4 -10   9       64.70       72.18     12.46 o 
  -3 -10   9        4.54       22.33      8.31 o 
  -2 -10   9       77.54       95.54     14.54 o 
  -1 -10   9      143.79      154.22     18.69 o 
   0 -10   9       33.34       36.35      8.83 o 
  -7  -9   9       11.01       20.62      6.21 o 
  -6  -9   9      220.46      228.10     16.84 o 
  -5  -9   9       14.08       13.24      5.51 o 
  -4  -9   9      172.58      180.61     13.95 o 
  -3  -9   9      107.96      134.98     11.93 o 
  -2  -9   9      117.06      133.37     11.73 o 
  -1  -9   9       19.64       26.39      5.47 o 
   0  -9   9      287.60      282.47     25.44 o 
   1  -9   9       43.75       49.33      9.87 o 
   2  -9   9      279.04      297.53     27.00 o 
  -8  -8   9      192.11      180.18     22.85 o 
  -7  -8   9      380.56      407.16     24.03 o 
  -6  -8   9      151.74      153.01     17.14 o 
  -5  -8   9      177.53      187.45     14.47 o 
  -4  -8   9       29.75       41.91      7.10 o 
  -3  -8   9       37.29       33.17      6.58 o 
  -2  -8   9       86.95       93.08      9.89 o 
  -1  -8   9      352.56      356.15     20.56 o 
   0  -8   9       75.56       80.45     10.39 o 
   1  -8   9      167.84      162.61     12.66 o 
   2  -8   9        0.50        5.07     14.02 o 
   3  -8   9      184.20      198.83     18.43 o 
   4  -8   9        4.48       14.42      4.87 o 
  -9  -7   9      330.80      355.69     35.31 o 
  -8  -7   9       19.38       23.89      9.87 o 
  -7  -7   9      629.45      624.87     31.63 o 
  -6  -7   9        4.89       11.65      5.84 o 
  -5  -7   9      101.26       94.79     10.05 o 
  -4  -7   9       43.55       53.09      7.79 o 
  -3  -7   9      140.70      140.02     17.39 o 
  -2  -7   9      245.51      239.69     22.59 o 
  -1  -7   9      202.55      198.76     13.95 o 
   0  -7   9      163.58      171.35     12.66 o 
   1  -7   9       96.78       96.53     16.10 o 
   2  -7   9      438.51      441.43     23.66 o 
   3  -7   9        1.49        6.27      4.73 o 
   4  -7   9      104.05      116.84     10.72 o 
   5  -7   9       36.40       52.26      7.10 o 
  -9  -6   9        4.23        3.63      8.31 o 
  -8  -6   9      411.65      463.17     39.98 o 
  -7  -6   9       99.78      113.22     10.98 o 
  -6  -6   9      392.71      421.89     22.99 o 
  -5  -6   9       25.90       22.27      6.21 o 
  -4  -6   9      262.38      240.91     15.74 o 
  -3  -6   9      270.91      287.39     17.21 o 
  -2  -6   9     1546.56     1504.36     60.99 o 
  -1  -6   9      429.55      402.42     21.63 o 
   0  -6   9      448.61      460.61     23.46 o 
   1  -6   9       47.22       41.52      8.83 o 
   2  -6   9        0.79        4.82      4.58 o 
   3  -6   9      652.40      626.58     30.21 o 
   4  -6   9      880.39      928.77     41.37 o 
   5  -6   9      182.91      198.35     14.19 o 
   6  -6   9       22.32       35.31      9.87 o 
 -10  -5   9      189.10      193.83     25.96 o 
  -9  -5   9      544.63      523.41     44.14 o 
  -8  -5   9      330.95      297.53     29.60 o 
  -7  -5   9       49.90       66.99      8.11 o 
  -6  -5   9      453.00      493.44     25.42 o 
  -5  -5   9       31.97       28.79      6.58 o 
  -4  -5   9      992.71      990.93     42.73 o 
  -3  -5   9     1316.57     1316.09     54.00 o 
  -2  -5   9       21.30       26.50      6.61 o 
  -1  -5   9     2853.73     2852.75    108.05 o 
   0  -5   9      773.59      737.98     41.28 o 
   1  -5   9       10.13       11.68      5.14 o 
   2  -5   9       63.28       73.89      8.05 o 
   3  -5   9      899.96      858.47     37.84 o 
   4  -5   9        3.34        7.65      4.61 o 
   5  -5   9      267.37      266.85     16.56 o 
   6  -5   9       13.44       23.89      8.83 o 
   7  -5   9        9.74       27.52      8.31 o 
 -10  -4   9        3.92       14.08      7.01 o 
  -9  -4   9       45.91       57.12     12.98 o 
  -8  -4   9      296.26      327.65     31.16 o 
  -7  -4   9      751.74      807.18     36.51 o 
  -6  -4   9      226.01      239.83     15.34 o 
  -5  -4   9      229.64      225.42     14.56 o 
  -4  -4   9      887.41      907.75     39.04 o 
  -3  -4   9       38.71       40.51      6.95 o 
  -2  -4   9      850.09      829.89     35.84 o 
  -1  -4   9      530.47      523.12     24.53 o 
   0  -4   9       52.04       47.11      6.58 o 
   1  -4   9      554.77      538.73     25.26 o 
   2  -4   9      348.90      349.51     18.47 o 
   3  -4   9       49.87       51.21      7.10 o 
   4  -4   9      430.01      423.81     21.73 o 
   5  -4   9       49.38       54.47      6.98 o 
   6  -4   9        6.46       10.90      8.31 o 
   7  -4   9        1.22       15.58      7.79 o 
   8  -4   9       32.14       30.64      9.35 o 
 -10  -3   9       57.86       71.33     12.20 o 
  -8  -3   9      917.52      929.98     64.39 o 
  -7  -3   9      138.89      145.37     11.33 o 
  -6  -3   9       18.89       19.92      5.98 o 
  -5  -3   9       43.04       37.62      6.73 o 
  -4  -3   9     1166.95     1147.21     47.09 o 
  -3  -3   9     1293.05     1271.31     51.15 o 
  -2  -3   9      798.11      720.97     31.26 o 
  -1  -3   9       19.45       24.40      5.68 o 
   0  -3   9       10.42       14.80      4.77 o 
   1  -3   9      182.17      162.47     12.46 o 
   2  -3   9       71.88       67.32      7.36 o 
   3  -3   9        8.46        3.57      5.45 o 
   4  -3   9      188.66      163.07     11.60 o 
   5  -3   9      414.37      452.57     22.54 o 
   6  -3   9       78.75       78.58      9.87 o 
   7  -3   9     1167.74     1182.86     76.33 o 
   8  -3   9       12.76       15.58      7.79 o 
 -11  -2   9      107.36       94.25     21.03 o 
 -10  -2   9       40.96       43.27     14.80 o 
  -9  -2   9      683.86      638.19     91.91 o 
  -8  -2   9       44.75       59.19     12.98 o 
  -7  -2   9      875.78      963.21     64.39 o 
  -6  -2   9      573.06      566.46     26.81 o 
  -5  -2   9      528.26      527.67     24.91 o 
  -4  -2   9        0.73        7.79      6.75 o 
  -3  -2   9      338.33      277.56     15.30 o 
  -2  -2   9       23.14       30.91      5.68 o 
  -1  -2   9      291.97      288.74     16.10 o 
   0  -2   9      240.03      187.97     17.65 o 
   1  -2   9     2078.85     2056.76    105.93 o 
   2  -2   9      439.88      407.61     26.48 o 
   3  -2   9      184.95      188.44     11.97 o 
   4  -2   9       45.50       54.73     11.42 o 
   5  -2   9       15.51       21.59      5.27 o 
   6  -2   9      157.45      150.34     14.02 o 
   7  -2   9        3.02        8.31      8.31 o 
   8  -2   9      302.49      299.61     28.04 o 
   9  -2   9        1.84       17.14      7.79 o 
 -11  -1   9      494.40      504.43    150.58 o 
 -10  -1   9      490.43      524.14    133.45 o 
  -9  -1   9      381.38      440.16     55.82 o 
  -8  -1   9      277.17      261.18     26.48 o 
  -7  -1   9      894.97      876.50     59.19 o 
  -6  -1   9       93.01       86.05      9.61 o 
  -5  -1   9        6.23        6.49      4.77 o 
  -4  -1   9      668.55      666.51     29.20 o 
  -3  -1   9      548.10      541.96     51.15 o 
  -2  -1   9      885.38      900.85     36.95 o 
  -1  -1   9      358.55      342.71     17.00 o 
   0  -1   9      902.01      869.49     35.84 o 
   1  -1   9      325.93      283.25     14.79 o 
   2  -1   9      165.91      148.19      9.83 o 
   3  -1   9      183.34      176.98     11.22 o 
   4  -1   9      241.11      234.21     13.59 o 
   5  -1   9      398.12      379.15     19.09 o 
   6  -1   9       13.93       17.17      4.54 o 
   7  -1   9      179.07      151.62     18.17 o 
   8  -1   9      109.68      113.20     16.10 o 
   9  -1   9       58.38       64.91     12.46 o 
 -11   0   9       79.77       94.27     22.70 o 
 -10   0   9      261.75      296.51     34.40 o 
  -9   0   9       47.52       62.80      7.52 o 
  -8   0   9      762.87      799.65     45.17 o 
  -7   0   9      191.99      210.24     13.06 o 
  -6   0   9      773.53      861.41     28.76 o 
  -5   0   9       33.08       38.00      4.92 o 
  -4   0   9        0.71        0.00      4.04 o 
  -3   0   9       76.38       81.83      9.61 o 
  -2   0   9       13.49        6.47      4.36 o 
  -1   0   9      292.35      248.79     13.76 o 
   0   0   9       24.00       31.32      4.95 o 
   1   0   9      453.97      397.57     18.63 o 
   2   0   9      970.99      854.10     34.74 o 
   3   0   9      591.48      547.85     24.25 o 
   4   0   9       13.56       15.04      4.61 o 
   5   0   9      485.34      447.44     21.06 o 
   6   0   9      190.64      193.29     12.35 o 
   7   0   9        2.38       11.42      7.79 o 
   8   0   9       11.11       20.77      7.79 o 
   9   0   9      610.17      552.48     42.58 o 
  10   0   9      194.36      227.95     24.40 o 
 -11   1   9      476.02      490.98     27.00 o 
 -10   1   9      789.73      821.27    108.88 o 
  -9   1   9       87.55      105.06     12.69 o 
  -8   1   9       56.21       54.73      8.00 o 
  -7   1   9      472.31      477.66     22.83 o 
  -6   1   9      458.72      492.64     18.07 o 
  -5   1   9        7.67        7.10      5.91 o 
  -4   1   9      208.41      201.69     11.33 o 
  -3   1   9     1089.83     1262.75     38.56 o 
  -2   1   9      448.36      474.72     21.36 o 
  -1   1   9       55.40       51.55      6.05 o 
   0   1   9       90.56      120.66      8.42 o 
   1   1   9      196.18      165.64     10.05 o 
   2   1   9        4.15        6.28      4.41 o 
   3   1   9       33.03       31.28      4.98 o 
   4   1   9       61.56       43.88      5.74 o 
   5   1   9       31.79       36.20      5.36 o 
   6   1   9      123.88      126.50      9.36 o 
   7   1   9      235.08      222.76     22.33 o 
   8   1   9      611.03      631.41     45.69 o 
   9   1   9       10.41       27.52      8.31 o 
  10   1   9      363.58      380.61     33.23 o 
 -11   2   9        6.33        9.67      5.24 o 
 -10   2   9      205.21      239.27     32.58 o 
  -9   2   9      679.40      775.91     77.02 o 
  -8   2   9      686.63      782.88     64.83 o 
  -7   2   9      119.38      135.31     10.23 o 
  -6   2   9      953.28      979.30     31.78 o 
  -5   2   9      390.23      400.95     15.08 o 
  -4   2   9        1.49        2.64      2.88 o 
  -3   2   9     1102.17     1078.64     33.36 o 
  -2   2   9      149.31      184.49      7.84 o 
  -1   2   9      509.52      458.58     15.55 o 
   0   2   9     2439.20     2388.23     69.49 o 
   1   2   9      232.33      209.65      7.86 o 
   2   2   9     1109.34      971.97     29.62 o 
   3   2   9      845.83      849.30     26.34 o 
   4   2   9      476.23      466.84     15.98 o 
   5   2   9        3.01        2.46      2.48 o 
   6   2   9      212.17      197.94      8.96 o 
   7   2   9      146.42      129.60      9.03 o 
   8   2   9        0.06        0.00      5.45 o 
   9   2   9      381.92      392.86     19.94 o 
  10   2   9       60.17       75.29     12.46 o 
  11   2   9       19.35       27.00      7.79 o 
 -10   3   9      200.41      202.63     31.67 o 
  -9   3   9        5.96       21.96      6.16 o 
  -8   3   9        0.62        3.15      5.12 o 
  -7   3   9     1061.57     1189.51     74.76 o 
  -6   3   9     1377.54     1458.56     45.35 o 
  -5   3   9      800.00      843.91     27.57 o 
  -4   3   9       94.59       77.07      6.29 o 
  -3   3   9      117.62       93.09      6.03 o 
  -2   3   9      272.95      252.19      9.98 o 
  -1   3   9      193.33      134.03      6.57 o 
   0   3   9       12.16        7.42      2.97 o 
   1   3   9     1303.96     1295.54     38.84 o 
   2   3   9       27.67       20.97      3.35 o 
   3   3   9      248.00      223.55      8.99 o 
   4   3   9       16.28       12.29      2.72 o 
   5   3   9     1284.18     1240.97     38.11 o 
   6   3   9        6.69        2.55      2.76 o 
   7   3   9      282.59      283.37     14.84 o 
   8   3   9      184.02      167.76     11.05 o 
   9   3   9       84.60       94.11      8.34 o 
  10   3   9        3.13       14.37      6.75 o 
  11   3   9       52.72       41.58      6.23 o 
 -10   4   9      239.19      234.95     19.21 o 
  -9   4   9      763.42      801.83     83.34 o 
  -8   4   9      626.56      623.79     41.77 o 
  -7   4   9      251.26      299.76     21.14 o 
  -6   4   9     1441.66     1480.35     54.33 o 
  -5   4   9      385.54      376.27     14.73 o 
  -4   4   9       20.59       13.97      3.40 o 
  -3   4   9      344.63      368.86     13.78 o 
  -2   4   9     1296.98     1257.67     38.24 o 
  -1   4   9      514.79      541.34     18.24 o 
   0   4   9     1119.19     1030.26     31.80 o 
   1   4   9      781.82      868.35     27.24 o 
   2   4   9      129.14      120.73      6.36 o 
   3   4   9       13.38       15.91      3.74 o 
   4   4   9      415.27      340.01     12.75 o 
   5   4   9      153.25      125.41      6.84 o 
   6   4   9      923.42      866.08     28.19 o 
   7   4   9      197.41      179.94     16.88 o 
   8   4   9      324.64      323.45     16.96 o 
   9   4   9      326.97      306.76     16.96 o 
  10   4   9      127.05      147.89     16.88 o 
  11   4   9      228.60      220.57     14.46 o 
 -10   5   9      314.75      341.73     34.27 o 
  -9   5   9       12.37       11.99      5.84 o 
  -8   5   9      272.87      264.61     27.22 o 
  -7   5   9        1.85        4.06      5.01 o 
  -6   5   9       74.23       72.63     10.17 o 
  -5   5   9       69.21       80.61      9.33 o 
  -4   5   9      180.86      179.90      9.49 o 
  -3   5   9       33.95       35.33      3.87 o 
  -2   5   9     3137.23     3184.82     92.37 o 
  -1   5   9     1311.83     1259.87     38.69 o 
   0   5   9       74.72       81.06      5.46 o 
   1   5   9      495.82      462.55     16.26 o 
   2   5   9       81.21       62.07      4.78 o 
   3   5   9       86.95       90.78      6.83 o 
   4   5   9      237.67      228.38      9.83 o 
   5   5   9      764.78      793.90     26.67 o 
   6   5   9      172.25      196.81      9.30 o 
   7   5   9     1237.11     1179.12     37.40 o 
   8   5   9      260.85      232.08     13.85 o 
   9   5   9      691.05      685.66     36.87 o 
  10   5   9       55.69       52.69      6.61 o 
  11   5   9       48.91       53.95     12.98 o 
  -9   6   9        0.47        0.52      6.75 o 
  -8   6   9      100.66      118.44     19.47 o 
  -7   6   9       43.08       35.91      6.45 o 
  -6   6   9      388.40      425.02     20.57 o 
  -5   6   9     1528.46     1513.91     45.52 o 
  -4   6   9      483.35      473.61     17.46 o 
  -3   6   9     1296.18     1228.49     38.36 o 
  -2   6   9      387.87      372.47     13.98 o 
  -1   6   9     1102.92     1103.42     34.38 o 
   0   6   9      159.73      159.45      7.87 o 
   1   6   9      643.79      626.67     21.08 o 
   2   6   9       26.79       40.08      4.32 o 
   3   6   9      262.78      254.33     10.79 o 
   4   6   9        1.09        2.51      4.91 o 
   5   6   9       35.59       41.78      4.59 o 
   6   6   9       91.78       87.24      6.98 o 
   7   6   9       27.49       23.30      4.14 o 
   8   6   9      326.89      340.64     18.04 o 
   9   6   9        4.46        8.01      4.36 o 
  10   6   9      358.50      344.55     19.15 o 
  11   6   9       21.84       27.57      5.24 o 
  -9   7   9      122.28      138.79     15.06 o 
  -8   7   9        8.13       13.12      5.47 o 
  -7   7   9       41.61       32.90      6.49 o 
  -6   7   9       74.42       85.05     11.90 o 
  -5   7   9      361.97      357.75     20.09 o 
  -4   7   9        8.22        8.97      3.68 o 
  -3   7   9      590.61      574.97     20.27 o 
  -2   7   9      850.06      790.89     26.14 o 
  -1   7   9      774.93      760.46     25.06 o 
   0   7   9     1429.17     1364.24     42.01 o 
   1   7   9        0.12        3.01      3.06 o 
   2   7   9     1063.30     1044.81     41.60 o 
   3   7   9       90.50       84.85      6.07 o 
   4   7   9      411.63      325.31     13.38 o 
   5   7   9     1198.94     1214.81     38.39 o 
   6   7   9      348.80      311.99     13.28 o 
   7   7   9       58.18       52.75      5.38 o 
   8   7   9       91.10       99.59      8.99 o 
   9   7   9       17.69       25.83      5.47 o 
  10   7   9      112.29      124.91     10.57 o 
  11   7   9       77.17       84.96      8.62 o 
  -9   8   9       21.11       28.56      8.31 o 
  -8   8   9       12.44       11.94      6.75 o 
  -7   8   9      155.17      154.22     17.14 o 
  -6   8   9      120.39      123.58     15.06 o 
  -5   8   9      871.90      879.24     36.35 o 
  -4   8   9      580.77      592.04     26.07 o 
  -3   8   9        1.40        0.00      4.61 o 
  -2   8   9       27.13       38.16      6.35 o 
  -1   8   9       11.48       12.71      5.09 o 
   0   8   9        6.53       10.39      7.01 o 
   1   8   9       84.15       74.76      8.11 o 
   2   8   9      100.93       89.67      8.72 o 
   3   8   9     1207.64     1189.81     45.71 o 
   4   8   9     1737.03     1839.18     67.36 o 
   5   8   9      807.49      770.11     26.38 o 
   6   8   9      136.00      161.95      9.07 o 
   7   8   9     1293.00     1409.47     65.41 o 
   8   8   9       32.01       40.64     10.39 o 
   9   8   9      249.65      242.59     15.41 o 
  10   8   9      107.07      108.45      9.72 o 
  11   8   9       53.06       82.56     12.20 o 
  -8   9   9        9.27        8.83      6.75 o 
  -7   9   9       62.57       93.47     13.50 o 
  -6   9   9      201.31      212.89     20.77 o 
  -5   9   9       64.14       77.89      8.05 o 
  -4   9   9      615.48      571.68     26.07 o 
  -3   9   9        1.99        1.72      4.80 o 
  -2   9   9      904.53      809.97     43.62 o 
  -1   9   9     1947.37     1814.93     66.97 o 
   0   9   9        9.32       15.33      7.01 o 
   1   9   9      194.41      144.16     13.50 o 
   2   9   9      577.34      507.43     35.05 o 
   3   9   9      270.04      281.20     16.26 o 
   4   9   9      640.28      641.51     28.44 o 
   5   9   9       45.35       43.06      6.98 o 
   6   9   9      251.56      295.70     16.68 o 
   7   9   9      614.49      664.20     34.53 o 
   8   9   9      212.94      230.55     21.29 o 
   9   9   9       49.26       45.17      9.87 o 
  10   9   9      129.47      148.51     16.62 o 
  11   9   9       54.68       65.95     10.90 o 
  -7  10   9        2.83       14.54      7.27 o 
  -6  10   9       16.76       24.92      8.31 o 
  -5  10   9       77.01       44.14     11.94 o 
  -4  10   9      856.81      768.52     41.28 o 
  -3  10   9      830.08      726.75     31.94 o 
  -2  10   9       10.73        7.19      7.53 o 
  -1  10   9      440.58      436.48     21.84 o 
   0  10   9      664.36      624.69     28.45 o 
   1  10   9      135.11      132.84     15.06 o 
   2  10   9      859.42      833.89     35.61 o 
   3  10   9       37.27       33.59      7.47 o 
   4  10   9     1138.25     1196.57     47.91 o 
   5  10   9      216.44      234.49     15.37 o 
   6  10   9      206.91      189.07     13.53 o 
   7  10   9      156.30      177.96     13.50 o 
   8  10   9      210.39      239.89     22.85 o 
   9  10   9        8.01       17.14      7.27 o 
  10  10   9       65.75       62.83     11.42 o 
  -6  11   9       42.13       29.60     10.39 o 
  -5  11   9      212.76      195.24     21.29 o 
  -4  11   9       54.68       50.68      8.57 o 
  -3  11   9     1105.71      949.93     40.56 o 
  -2  11   9      403.04      373.86     20.74 o 
  -1  11   9      803.97      743.72     37.13 o 
   0  11   9       14.50       12.88      6.91 o 
   1  11   9      346.71      351.12     19.95 o 
   2  11   9     1739.75     1522.68     92.43 o 
   3  11   9     1296.66     1215.43     49.57 o 
   4  11   9        5.40        1.94     11.16 o 
   5  11   9      651.35      630.81     30.08 o 
   6  11   9     1304.01     1342.98    104.89 o 
   7  11   9     1835.22     1973.50     75.61 o 
   8  11   9       66.99       85.44     12.46 o 
   9  11   9      165.61      151.62     18.17 o 
  10  11   9       17.73       33.23      9.35 o 
  -6  12   9        8.31       14.54      8.83 o 
  -5  12   9        0.55        7.27      8.31 o 
  -4  12   9      346.07      350.82     20.89 o 
  -3  12   9      537.53      489.94     25.88 o 
  -2  12   9      168.62      178.49     18.69 o 
  -1  12   9      151.45      148.88     17.14 o 
   0  12   9      411.27      347.66     53.48 o 
   1  12   9        2.64        0.19      6.28 o 
   2  12   9      120.30      116.67     14.80 o 
   3  12   9      209.03      217.98     16.11 o 
   4  12   9       57.20       66.92      9.41 o 
   5  12   9      581.71      567.91     28.81 o 
   6  12   9      412.35      449.64     24.77 o 
   7  12   9       10.65       32.40      6.98 o 
   8  12   9      568.49      609.40     30.47 o 
   9  12   9      114.42      103.33     15.58 o 
  -5  13   9      175.57      183.82     22.33 o 
  -4  13   9      125.76      121.79     12.05 o 
  -3  13   9      125.85      133.72     12.42 o 
  -2  13   9      649.70      619.94     83.34 o 
  -1  13   9      559.00      520.44     83.86 o 
   0  13   9      255.19      250.00     17.61 o 
   1  13   9       90.06       75.85     10.10 o 
   2  13   9       79.67       78.89     17.14 o 
   3  13   9      197.50      186.54     15.67 o 
   4  13   9        0.06        0.00      6.49 o 
   5  13   9      588.03      598.42     30.62 o 
   6  13   9       86.37       92.28     10.57 o 
   7  13   9       97.42      121.94     11.68 o 
   8  13   9       77.49       99.65     10.46 o 
   9  13   9       23.47       26.48      9.87 o 
  -3  14   9       81.73       87.99     16.36 o 
  -2  14   9      472.33      484.70     27.54 o 
  -1  14   9        5.32       13.95     11.94 o 
   0  14   9      648.25      628.42     96.06 o 
   1  14   9     1222.04     1164.60    118.39 o 
   2  14   9       18.66       15.54      6.60 o 
   3  14   9      165.77      174.80     27.26 o 
   4  14   9      285.96      326.70     29.60 o 
   5  14   9      144.41      155.79     13.94 o 
   6  14   9      112.00      120.38     12.20 o 
   7  14   9      159.31      160.21     14.10 o 
   8  14   9       82.85      141.79     13.03 o 
  -1  15   9       35.30       57.47      9.10 o 
   0  15   9      149.10      175.18     40.50 o 
   1  15   9       55.39       70.78     12.72 o 
   2  15   9      182.66      167.36     15.21 o 
   3  15   9      111.14      147.60     14.47 o 
   4  15   9      150.80      151.52     14.31 o 
   5  15   9        6.10       27.41      6.73 o 
   6  15   9      165.75      203.08     22.85 o 
   2  16   9      231.81      239.57     49.85 o 
   3  16   9       13.85       35.73      8.23 o 
  -5  -9  10       65.82       70.90      8.99 o 
  -4  -9  10       26.54       44.57     11.16 o 
  -3  -9  10      136.22      135.73     12.30 o 
  -2  -9  10       11.20       21.59      5.68 o 
  -1  -9  10      174.47      147.01     12.66 o 
   0  -9  10        2.62       14.02      6.23 o 
   1  -9  10      154.49      169.28     19.21 o 
  -7  -8  10      199.23      196.50     15.58 o 
  -6  -8  10      161.24      177.36     14.47 o 
  -5  -8  10        6.28       17.55      5.47 o 
  -4  -8  10        1.40        3.71      6.23 o 
  -3  -8  10      456.71      452.96     25.33 o 
  -2  -8  10      109.83      116.33     11.02 o 
  -1  -8  10      240.28      237.70     21.29 o 
   0  -8  10       15.82       26.19      5.84 o 
   1  -8  10        0.76       11.54      4.87 o 
   2  -8  10      448.37      445.55     29.34 o 
   3  -8  10       21.54       27.92      5.97 o 
  -8  -7  10      529.20      594.02     48.81 o 
  -7  -7  10        2.59       17.52      6.23 o 
  -6  -7  10      190.98      202.64     15.52 o 
  -5  -7  10       11.68       10.90      5.47 o 
  -4  -7  10      418.23      469.24     25.58 o 
  -3  -7  10        2.24        5.25      5.10 o 
  -2  -7  10      370.86      354.94     20.72 o 
  -1  -7  10      151.09      135.30     11.53 o 
   0  -7  10       43.06       44.68      6.95 o 
   1  -7  10      960.22      954.10     46.47 o 
   2  -7  10       58.28       72.73      8.58 o 
   3  -7  10      380.50      421.59     23.79 o 
   4  -7  10      285.87      310.45     19.25 o 
  -9  -6  10      247.99      254.95     29.08 o 
  -8  -6  10       21.54       25.44      9.87 o 
  -7  -6  10      225.81      231.49     16.46 o 
  -6  -6  10       96.92       96.92     10.26 o 
  -5  -6  10       94.48       89.52     15.06 o 
  -4  -6  10        5.02        7.70      5.31 o 
  -3  -6  10      177.78      193.16     16.36 o 
  -2  -6  10       34.86       30.14      6.42 o 
  -1  -6  10      424.30      432.35     23.12 o 
   0  -6  10       72.12       82.93     17.65 o 
   1  -6  10      238.97      251.93     16.31 o 
   2  -6  10      304.00      325.35     23.63 o 
   3  -6  10      704.82      694.54     33.15 o 
   4  -6  10       38.48       46.17      6.95 o 
   5  -6  10      108.94      134.08     14.28 o 
  -9  -5  10       13.97       32.71     10.39 o 
  -8  -5  10       21.61       39.46     10.90 o 
  -7  -5  10       25.26       37.17      6.61 o 
  -6  -5  10      352.91      366.17     21.43 o 
  -5  -5  10      232.40      240.19     16.04 o 
  -4  -5  10        1.62        0.00      4.77 o 
  -3  -5  10       97.17       90.26      9.53 o 
  -2  -5  10       11.47       20.77      6.24 o 
  -1  -5  10      605.83      604.30     28.94 o 
   0  -5  10      718.66      707.71     32.58 o 
   1  -5  10      315.09      294.85     17.41 o 
   2  -5  10     1497.48     1438.72     58.79 o 
   3  -5  10      265.39      235.40     15.30 o 
   4  -5  10      478.74      477.63     24.68 o 
   5  -5  10        9.41       14.54      4.49 o 
   6  -5  10       39.83       38.94      9.87 o 
 -10  -4  10      117.11      117.20     37.39 o 
  -9  -4  10        8.65        2.60      7.79 o 
  -8  -4  10      164.37      150.58     20.25 o 
  -7  -4  10       91.90      101.87     10.08 o 
  -6  -4  10       66.10       86.59      9.46 o 
  -5  -4  10      193.92      212.87     14.56 o 
  -4  -4  10      387.99      425.10     22.47 o 
  -3  -4  10       25.67       18.27      7.27 o 
  -2  -4  10       41.58       37.40      8.31 o 
  -1  -4  10      135.41       99.15      9.68 o 
   0  -4  10       40.67       36.75     10.13 o 
   1  -4  10     1257.39     1158.23     47.95 o 
   2  -4  10      204.29      201.52     13.45 o 
   3  -4  10      767.46      738.94     35.83 o 
   4  -4  10        7.08       13.50      5.24 o 
   5  -4  10       63.90       85.15      8.86 o 
   6  -4  10        3.17        3.12      6.75 o 
   7  -4  10       92.64      117.87     16.10 o 
 -10  -3  10       17.52       22.49      8.83 o 
  -9  -3  10      399.76      400.34     37.39 o 
  -8  -3  10        0.09        7.79      8.31 o 
  -7  -3  10       85.05      117.21     15.06 o 
  -6  -3  10      115.07      121.22     19.73 o 
  -5  -3  10      812.72      893.39     39.18 o 
  -4  -3  10        0.19        4.59      5.68 o 
  -3  -3  10     1441.38     1489.72     59.79 o 
  -2  -3  10      128.79      127.86     10.42 o 
  -1  -3  10       30.73       28.44      6.24 o 
   0  -3  10      264.38      238.95     14.26 o 
   1  -3  10      573.59      541.73     25.42 o 
   2  -3  10       19.92       24.00      5.84 o 
   3  -3  10      489.56      439.88     22.10 o 
   4  -3  10        8.51       10.21      4.61 o 
   5  -3  10       30.76       17.19      5.36 o 
   6  -3  10      614.31      605.45     45.17 o 
   7  -3  10      179.40      153.18     18.69 o 
   8  -3  10      124.58      138.64     18.17 o 
 -10  -2  10       67.75       93.77     31.16 o 
  -8  -2  10      325.95      357.76     33.23 o 
  -7  -2  10        0.13        3.12      7.79 o 
  -6  -2  10      337.90      332.32     18.46 o 
  -5  -2  10       91.16       85.54      9.09 o 
  -4  -2  10      439.43      426.49     21.51 o 
  -3  -2  10       95.34      107.01      9.53 o 
  -2  -2  10      168.27      156.62     11.16 o 
  -1  -2  10      150.25      145.29     10.79 o 
   0  -2  10      322.25      305.71     16.41 o 
   1  -2  10      918.11      910.54     38.21 o 
   2  -2  10      107.19       98.95      8.95 o 
   3  -2  10      195.00      174.69     11.68 o 
   4  -2  10      268.74      240.51     14.70 o 
   5  -2  10        4.81        0.00      7.27 o 
   6  -2  10      349.86      383.09     20.32 o 
   7  -2  10      448.66      411.77     34.79 o 
   8  -2  10       23.14       29.08      8.83 o 
 -10  -1  10       91.60      112.09     21.03 o 
  -9  -1  10      127.75      146.18     35.05 o 
  -8  -1  10      237.71      238.34     25.44 o 
  -7  -1  10       93.71      101.25     15.58 o 
  -6  -1  10       27.63       28.81      6.21 o 
  -5  -1  10     1288.04     1324.30     53.67 o 
  -4  -1  10        2.13        0.78      4.77 o 
  -3  -1  10       18.44       20.53      5.47 o 
  -2  -1  10       34.00       33.24      6.05 o 
  -1  -1  10     1691.09     1689.21     65.32 o 
   0  -1  10        0.64        0.00      4.04 o 
   1  -1  10     1317.07     1234.81     49.37 o 
   2  -1  10      177.58      174.82     13.76 o 
   3  -1  10      800.98      803.87     34.30 o 
   4  -1  10       14.22       17.67      5.24 o 
   5  -1  10       17.51       29.40      5.57 o 
   6  -1  10      357.61      342.49     18.59 o 
   7  -1  10       91.65      113.20     16.10 o 
   8  -1  10       79.23       90.87     14.02 o 
   9  -1  10        9.56       10.90      7.27 o 
 -10   0  10       11.59       16.28     11.94 o 
  -9   0  10      567.58      648.75    148.77 o 
  -8   0  10       10.27       20.25      8.31 o 
  -7   0  10      795.87      822.50     57.12 o 
  -6   0  10       11.13        7.53      5.51 o 
  -5   0  10        3.50        7.27      5.14 o 
  -4   0  10      105.00      103.28      8.95 o 
  -3   0  10      197.35      170.43     11.31 o 
  -2   0  10       60.66       54.09      6.58 o 
  -1   0  10      721.56      654.10     29.60 o 
   0   0  10     2046.94     1684.50     65.11 o 
   1   0  10      702.46      697.04     29.79 o 
   2   0  10        1.57        3.43      4.21 o 
   3   0  10      196.77      172.23     11.09 o 
   4   0  10      466.00      427.04     20.92 o 
   5   0  10      322.50      315.70     16.83 o 
   6   0  10       48.10       63.02      9.35 o 
   7   0  10        1.59       15.06      7.27 o 
   8   0  10      190.25      199.91     21.29 o 
   9   0  10       50.93       63.35     11.42 o 
 -10   1  10       68.48       72.28     21.81 o 
  -9   1  10      248.55      265.74     60.49 o 
  -7   1  10       18.43       11.94      8.31 o 
  -6   1  10     1299.18     1370.13     55.23 o 
  -5   1  10        5.08        4.94      4.58 o 
  -4   1  10      184.24      202.58     12.57 o 
  -3   1  10       25.63       23.55      5.97 o 
  -2   1  10       52.35       40.51      6.24 o 
  -1   1  10      599.28      601.84     26.53 o 
   0   1  10     1995.86     2088.41     79.05 o 
   1   1  10      291.71      289.65     15.15 o 
   2   1  10      595.82      569.22     25.21 o 
   3   1  10      154.33      113.96     19.47 o 
   4   1  10       40.99       39.96      5.74 o 
   5   1  10      375.25      373.43     18.83 o 
   6   1  10       39.98       36.18      5.57 o 
   7   1  10      125.02      132.93     16.62 o 
   8   1  10       42.95       44.66     10.39 o 
   9   1  10      264.26      292.86     27.52 o 
  10   1  10        9.29       19.21      7.27 o 
 -10   2  10      250.13      266.14     35.31 o 
  -9   2  10        0.58        3.61      4.79 o 
  -8   2  10      109.54      110.21      9.90 o 
  -7   2  10      186.75      210.20     13.35 o 
  -6   2  10       30.50       28.66      4.51 o 
  -5   2  10        3.05        4.31      4.37 o 
  -4   2  10        4.34        0.05      4.12 o 
  -3   2  10       35.99       35.73      5.68 o 
  -2   2  10     2266.58     2396.87     90.05 o 
  -1   2  10      376.38      337.93     16.84 o 
   0   2  10      160.22      132.74      9.16 o 
   1   2  10     3832.78     3799.80    139.31 o 
   2   2  10       10.32        4.70      4.21 o 
   3   2  10        0.70        0.00      4.93 o 
   4   2  10      498.86      467.68     21.88 o 
   5   2  10       14.31       13.14      4.71 o 
   6   2  10        9.30       16.88      4.80 o 
   7   2  10       22.75       25.44      8.83 o 
   8   2  10      697.91      701.51     49.85 o 
   9   2  10       24.14       37.91      9.35 o 
  10   2  10      674.46      681.78     50.89 o 
 -10   3  10       52.03       50.04     12.16 o 
  -9   3  10      363.09      402.07     36.88 o 
  -8   3  10     1170.20     1294.28    105.79 o 
  -7   3  10      121.97      131.29     19.99 o 
  -6   3  10       15.94       17.60      6.35 o 
  -5   3  10      266.64      295.34     12.55 o 
  -4   3  10        6.85        4.71      3.03 o 
  -3   3  10       59.56       73.86      7.98 o 
  -2   3  10       49.45       40.14      4.08 o 
  -1   3  10      390.33      393.34     14.26 o 
   0   3  10     1364.11     1216.31     37.05 o 
   1   3  10       29.02       32.56      4.74 o 
   2   3  10        1.21        0.00      3.67 o 
   3   3  10      573.23      551.20     24.47 o 
   4   3  10      885.63      860.91     35.63 o 
   5   3  10      657.92      616.13     27.35 o 
   6   3  10      744.05      708.64     73.47 o 
   7   3  10      603.31      611.16     43.62 o 
   8   3  10      285.30      297.01     27.00 o 
   9   3  10       17.02       20.77      7.79 o 
  10   3  10       86.41       97.62     14.54 o 
 -10   4  10      127.72      165.95     21.29 o 
  -9   4  10       78.73       76.48     11.59 o 
  -8   4  10       94.30      100.74     16.89 o 
  -7   4  10      505.82      563.48     40.78 o 
  -6   4  10     2417.68     2517.03     75.33 o 
  -5   4  10      290.43      284.73     12.50 o 
  -4   4  10      152.41      144.35     11.38 o 
  -3   4  10       19.72       20.38      4.07 o 
  -2   4  10       46.18       56.81      5.74 o 
  -1   4  10     1089.91     1085.54     41.24 o 
   0   4  10     1746.06     1711.96     62.76 o 
   1   4  10      962.77      961.37     36.88 o 
   2   4  10      996.44      935.51     29.26 o 
   3   4  10      580.41      606.42     20.26 o 
   4   4  10      175.48      193.88     12.77 o 
   5   4  10       21.78       24.42      3.69 o 
   6   4  10      464.53      415.71     18.41 o 
   7   4  10      374.92      357.73     27.26 o 
   8   4  10     2224.60     2152.15     80.76 o 
   9   4  10      275.49      261.00     15.17 o 
  10   4  10        6.30       12.46      6.23 o 
 -10   5  10       48.56       58.00      8.05 o 
  -9   5  10        1.08       11.27     15.32 o 
  -8   5  10      775.39      866.69     82.97 o 
  -7   5  10      827.19      909.52     74.48 o 
  -6   5  10      911.58      917.24     36.53 o 
  -5   5  10      200.89      203.90     10.13 o 
  -4   5  10      182.47      185.61      9.23 o 
  -3   5  10        8.39        5.16      3.09 o 
  -2   5  10     1827.19     1732.25     52.25 o 
  -1   5  10       22.24       23.21      3.79 o 
   0   5  10     1703.35     1735.45     52.12 o 
   1   5  10      112.75      117.42      6.79 o 
   2   5  10      470.30      474.74     16.84 o 
   3   5  10     1338.21     1365.21     41.76 o 
   4   5  10     1077.93     1086.68     40.73 o 
   5   5  10     2446.91     2343.49    104.99 o 
   6   5  10       57.02       60.51      5.29 o 
   7   5  10      246.56      255.69     11.38 o 
   8   5  10      322.64      317.10     17.09 o 
   9   5  10      331.08      290.26     16.58 o 
  10   5  10      179.68      215.11     32.71 o 
  11   5  10      119.28      114.50      9.85 o 
  -9   6  10        0.89        0.00      6.75 o 
  -8   6  10       93.66      123.20     17.65 o 
  -7   6  10      244.51      248.59     15.34 o 
  -6   6  10      572.77      621.61     71.37 o 
  -5   6  10      116.42      105.48      7.08 o 
  -4   6  10       29.08       26.92      4.07 o 
  -3   6  10      673.09      596.12     39.04 o 
  -2   6  10      340.89      266.66     16.59 o 
  -1   6  10       15.11       12.88      3.40 o 
   0   6  10      780.98      742.97     33.43 o 
   1   6  10       22.10       30.29      4.06 o 
   2   6  10       66.20       65.84      8.59 o 
   3   6  10      471.49      397.02     15.08 o 
   4   6  10      403.07      397.97     17.68 o 
   5   6  10     1367.56     1424.27     44.07 o 
   6   6  10      405.09      407.48     16.06 o 
   7   6  10      104.15      102.82      6.87 o 
   8   6  10       72.06       75.78      7.48 o 
   9   6  10      232.62      251.92     15.21 o 
  10   6  10      267.59      306.21     17.71 o 
  11   6  10       88.54      110.25      9.60 o 
  -9   7  10       47.85       70.20      8.42 o 
  -8   7  10      352.96      368.05     48.29 o 
  -7   7  10      604.57      599.13     29.47 o 
  -6   7  10      499.10      540.62     41.63 o 
  -5   7  10      104.26       92.95      9.22 o 
  -4   7  10       39.33       45.56      4.99 o 
  -3   7  10      328.40      294.43     12.58 o 
  -2   7  10      258.74      245.47     10.89 o 
  -1   7  10       80.51       59.63      5.15 o 
   0   7  10       18.33       22.34      3.80 o 
   1   7  10      372.88      366.70     14.29 o 
   2   7  10       26.99       19.81      5.24 o 
   3   7  10     1013.36      979.54     34.46 o 
   4   7  10       29.92       27.87      5.59 o 
   5   7  10      604.52      558.63     22.79 o 
   6   7  10       18.38       13.93      4.02 o 
   7   7  10      711.22      763.45     52.66 o 
   8   7  10      170.21      163.85     11.68 o 
   9   7  10      183.35      182.14     12.79 o 
  10   7  10      420.47      438.82     23.14 o 
  11   7  10      156.62      173.46     23.11 o 
  -8   8  10        0.10        9.87      6.23 o 
  -7   8  10      545.43      616.87     41.54 o 
  -6   8  10      810.75      897.27     53.48 o 
  -5   8  10      147.05      135.18     10.05 o 
  -4   8  10      523.52      515.07     23.68 o 
  -3   8  10        2.27       11.28      4.98 o 
  -2   8  10      415.39      392.28     18.91 o 
  -1   8  10      156.02      133.57     10.05 o 
   0   8  10        3.88        8.10      5.45 o 
   1   8  10      198.76      180.13     12.10 o 
   2   8  10      924.37      933.55     37.45 o 
   3   8  10       25.57       23.02      6.23 o 
   4   8  10      412.99      378.93     19.73 o 
   5   8  10       54.21       64.85      7.47 o 
   6   8  10       43.11       53.02      5.49 o 
   7   8  10       71.35       87.41     11.42 o 
   8   8  10       49.55       69.17      7.68 o 
   9   8  10       97.65      107.14      9.53 o 
  10   8  10       39.99       50.75      7.79 o 
  -8   9  10        4.29       23.37      8.83 o 
  -7   9  10       49.07       47.77      9.87 o 
  -6   9  10      182.27      188.49     19.21 o 
  -5   9  10       63.44       71.14     10.39 o 
  -4   9  10        5.62        5.60      4.80 o 
  -3   9  10      471.73      423.42     31.67 o 
  -2   9  10     1444.93     1363.75     52.27 o 
  -1   9  10      182.92      170.38     12.10 o 
   0   9  10       59.43       70.56      8.23 o 
   1   9  10      142.03      132.80     10.94 o 
   2   9  10        0.87        0.00      5.41 o 
   3   9  10     1181.44     1107.93     44.23 o 
   4   9  10       85.19       83.49      8.98 o 
   5   9  10      104.64      110.34      9.97 o 
   6   9  10      204.95      231.98     21.29 o 
   7   9  10      251.85      274.61     23.37 o 
   8   9  10       86.87       95.02     12.98 o 
   9   9  10      406.17      479.27     34.27 o 
  10   9  10        6.14       12.98      6.75 o 
  -7  10  10       29.95       44.14      9.87 o 
  -5  10  10      126.91      119.95     16.10 o 
  -4  10  10       39.20       30.32      6.49 o 
  -3  10  10      136.92      154.51     19.99 o 
  -2  10  10        4.48       13.14      5.85 o 
  -1  10  10      288.49      292.80     17.07 o 
   0  10  10      669.83      597.88     31.67 o 
   1  10  10      326.67      301.16     17.61 o 
   2  10  10      736.36      695.64     47.51 o 
   3  10  10       70.02       83.13      9.97 o 
   4  10  10     1010.71     1030.48     42.59 o 
   5  10  10       68.02       68.13      8.86 o 
   6  10  10      873.71      911.55     38.92 o 
   7  10  10      657.38      779.55     42.84 o 
   8  10  10       87.63       93.47     14.02 o 
   9  10  10       23.04       27.52      8.31 o 
  10  10  10       67.25       93.98     14.02 o 
  -6  11  10        5.83       33.75      9.35 o 
  -5  11  10       15.06       14.54      9.87 o 
  -4  11  10      370.59      353.05     20.38 o 
  -3  11  10       80.38       48.29      8.31 o 
  -2  11  10     1157.44      965.63     41.10 o 
  -1  11  10      116.55      112.27     14.02 o 
   0  11  10      282.56      235.49     28.04 o 
   1  11  10        0.31        5.94      6.23 o 
   2  11  10        0.88        8.06      6.28 o 
   3  11  10     1368.74     1291.25     52.31 o 
   4  11  10       15.60       16.95     14.28 o 
   5  11  10      109.63      111.95     11.35 o 
   6  11  10        1.16        2.28      8.83 o 
   7  11  10      902.65      992.88     42.77 o 
   8  11  10       34.29       55.72      7.84 o 
   9  11  10      646.15      686.45     46.73 o 
  10  11  10      184.99      173.95     20.25 o 
  -5  12  10      114.39      132.93     17.65 o 
  -4  12  10        9.27       13.44      5.74 o 
  -3  12  10       57.50       63.72      8.72 o 
  -2  12  10      149.00      123.52     11.68 o 
  -1  12  10      357.26      314.82     19.45 o 
   0  12  10       16.41       17.43      6.82 o 
   1  12  10       53.28       45.27      8.57 o 
   2  12  10      503.93      480.94     25.50 o 
   3  12  10      362.04      391.04     22.52 o 
   4  12  10        0.60        0.00      9.09 o 
   5  12  10      299.79      308.54     33.75 o 
   6  12  10       82.70       84.85     10.34 o 
   7  12  10      193.04      228.88     16.62 o 
   8  12  10       26.10       39.37      8.05 o 
   9  12  10        0.90       15.58      7.79 o 
  -4  13  10        0.74        6.92      4.71 o 
  -3  13  10       31.58       54.45     16.10 o 
  -2  13  10      407.37      419.10     41.80 o 
  -1  13  10      214.03      197.48     22.07 o 
   0  13  10      196.20      204.13     15.74 o 
   1  13  10       16.77       20.98      6.91 o 
   2  13  10       11.47        7.10     12.20 o 
   3  13  10       32.45       25.69      8.57 o 
   4  13  10       88.07      101.02     11.68 o 
   5  13  10      197.63      209.38     16.26 o 
   6  13  10      675.23      762.22     36.71 o 
   7  13  10        8.14       17.21      6.75 o 
   8  13  10      459.36      555.09     41.54 o 
  -3  14  10        2.81       14.61      6.23 o 
  -2  14  10        1.36       17.23      6.23 o 
  -1  14  10      178.15      163.64     26.48 o 
   0  14  10      165.06      152.62     30.12 o 
   1  14  10       37.98       40.13      8.23 o 
   2  14  10      326.08      325.77     32.71 o 
   3  14  10       32.48       45.16      8.83 o 
   4  14  10        2.06       18.50      6.68 o 
   5  14  10      250.52      299.22     20.36 o 
   6  14  10       31.18       41.60     10.13 o 
   7  14  10      209.12      219.95     16.70 o 
  -1  15  10        4.37       26.92      6.82 o 
   0  15  10        3.77       20.14      6.72 o 
   1  15  10        3.93       14.41      6.75 o 
   2  15  10       27.93       35.95      7.59 o 
   3  15  10      203.45      209.38     17.07 o 
   4  15  10       78.23      104.65     11.83 o 
   5  15  10      107.09      137.31     13.16 o 
   6  15  10      120.22       96.06     27.78 o 
  -5  -8  11       41.36       43.01     10.64 o 
  -4  -8  11       42.91       48.58      7.71 o 
  -3  -8  11      115.35      127.56     11.93 o 
  -2  -8  11      130.95      156.72     13.40 o 
  -1  -8  11      279.99      274.29     18.35 o 
   0  -8  11        0.93        4.67      4.41 o 
   1  -8  11      221.29      216.28     15.94 o 
  -7  -7  11      389.57      408.14     24.77 o 
  -6  -7  11        1.64       14.87      5.71 o 
  -5  -7  11      167.38      173.21     14.42 o 
  -4  -7  11        7.02       11.94      5.51 o 
  -3  -7  11      235.40      236.23     16.51 o 
  -2  -7  11        4.37        4.13      4.95 o 
  -1  -7  11       84.94      102.08     10.09 o 
   0  -7  11      123.71      121.65     11.16 o 
   1  -7  11       38.82       42.94      6.58 o 
   2  -7  11      916.75      928.32     43.08 o 
   3  -7  11        2.26       23.51      6.49 o 
  -8  -6  11       16.30       26.48      9.87 o 
  -7  -6  11       68.56       78.10      9.23 o 
  -6  -6  11      138.99      161.55     13.45 o 
  -5  -6  11        8.56       16.10      5.87 o 
  -4  -6  11      195.85      187.50     14.56 o 
  -3  -6  11       29.94       31.32      6.73 o 
  -2  -6  11      424.72      403.88     22.89 o 
  -1  -6  11      269.73      262.02     22.33 o 
   0  -6  11      208.54      194.91     22.85 o 
   1  -6  11      254.75      264.95     26.48 o 
   2  -6  11       65.48       64.31      8.05 o 
   3  -6  11      449.13      475.04     25.63 o 
   4  -6  11      278.09      322.99     35.31 o 
  -8  -5  11        6.16       25.44      9.35 o 
  -7  -5  11      170.43      197.84     14.84 o 
  -6  -5  11      704.51      688.22     33.86 o 
  -5  -5  11      125.76      145.47     12.57 o 
  -4  -5  11      415.12      420.54     23.58 o 
  -3  -5  11       14.04        4.92      5.47 o 
  -2  -5  11      429.02      412.61     22.52 o 
  -1  -5  11      114.18      103.89     10.26 o 
   0  -5  11      885.27      807.24     37.00 o 
   1  -5  11       94.11      101.95      9.89 o 
   2  -5  11        0.95        1.51      6.75 o 
   3  -5  11      728.85      747.01     34.99 o 
   4  -5  11       50.79       48.99      6.61 o 
   5  -5  11      238.38      254.74     16.63 o 
  -9  -4  11        6.37       18.17      8.31 o 
  -8  -4  11      106.59      109.56     17.65 o 
  -7  -4  11       26.70       25.24      6.11 o 
  -6  -4  11      423.42      435.31     24.17 o 
  -5  -4  11      131.14      146.90     12.57 o 
  -4  -4  11       42.88       49.82      8.05 o 
  -3  -4  11     2201.80     2248.81     87.84 o 
  -2  -4  11      243.82      223.44     15.00 o 
  -1  -4  11       20.87       25.72      6.24 o 
   0  -4  11       70.18       60.97      7.84 o 
   1  -4  11     1413.75     1233.35     51.63 o 
   2  -4  11     1124.32     1101.30     86.72 o 
   3  -4  11       36.30       38.97      6.58 o 
   4  -4  11      641.99      652.60     31.26 o 
   5  -4  11       23.24       31.52      5.74 o 
   6  -4  11      254.87      292.34     28.04 o 
  -9  -3  11        2.78       19.73      8.31 o 
  -8  -3  11      372.33      400.86     36.87 o 
  -7  -3  11       14.10       15.06      9.35 o 
  -6  -3  11        4.52        7.82      5.68 o 
  -5  -3  11       80.41       93.04      9.97 o 
  -4  -3  11      106.19      114.22     10.72 o 
  -3  -3  11     1352.96     1308.78     54.10 o 
  -2  -3  11      210.75      235.47     15.00 o 
  -1  -3  11       67.42       55.46      8.05 o 
   0  -3  11      209.53      207.07     13.74 o 
   1  -3  11      598.60      594.84     28.16 o 
   2  -3  11     1920.29     1764.91     70.05 o 
   3  -3  11      229.64      257.70     15.89 o 
   4  -3  11       91.63      106.14      9.68 o 
   5  -3  11       49.23       61.61     15.58 o 
   6  -3  11       68.36       59.19     11.94 o 
   7  -3  11       68.61      104.37     15.58 o 
 -10  -2  11       91.06       81.07     38.42 o 
  -9  -2  11      111.36      118.39     18.17 o 
  -8  -2  11       90.84       95.54     16.10 o 
  -7  -2  11        0.82       19.21      8.83 o 
  -6  -2  11       13.15       18.06      6.05 o 
  -5  -2  11      121.58      139.78     11.60 o 
  -4  -2  11       77.30       85.19     10.39 o 
  -3  -2  11     1671.64     1562.27     62.68 o 
  -2  -2  11      434.82      377.63     20.26 o 
  -1  -2  11       59.40       70.60      8.26 o 
   0  -2  11      117.86      122.92     10.05 o 
   1  -2  11       10.16        4.96      6.75 o 
   2  -2  11      682.37      633.35     29.05 o 
   3  -2  11       93.85       95.15      8.95 o 
   4  -2  11       59.98       67.57      7.61 o 
   5  -2  11      869.83      904.12     39.77 o 
   6  -2  11       37.19       44.48      6.34 o 
   7  -2  11       21.15       27.52      8.31 o 
   8  -2  11       16.92       27.52      9.35 o 
 -10  -1  11      595.44      593.31    151.88 o 
  -9  -1  11      121.78       98.14     15.58 o 
  -8  -1  11        9.19       20.25      7.79 o 
  -7  -1  11       38.36       59.71     12.46 o 
  -6  -1  11       16.00        3.23      8.31 o 
  -5  -1  11      203.28      240.30     15.21 o 
  -4  -1  11      463.90      465.70     23.28 o 
  -3  -1  11       20.31       15.04      5.68 o 
  -2  -1  11      848.56      825.17     35.68 o 
  -1  -1  11      856.91      844.49     44.66 o 
   0  -1  11      757.02      663.09     29.79 o 
   1  -1  11      183.08      166.33     11.53 o 
   2  -1  11      464.76      449.22     22.10 o 
   3  -1  11      392.56      375.38     19.52 o 
   4  -1  11      399.31      414.82     21.29 o 
   5  -1  11      469.75      433.89     22.31 o 
   6  -1  11      459.77      451.44     44.92 o 
   7  -1  11       18.81       12.46      7.27 o 
   8  -1  11       37.65       50.37     10.39 o 
 -10   0  11       89.16       95.99     22.59 o 
  -8   0  11        4.88        9.35      7.27 o 
  -7   0  11       91.92       98.66     15.58 o 
  -6   0  11       56.65       61.92      8.11 o 
  -5   0  11     1258.85     1278.21     52.71 o 
  -4   0  11      111.70      123.36     10.34 o 
  -3   0  11       20.40       30.39      6.05 o 
  -2   0  11      769.98      735.92     32.15 o 
  -1   0  11      277.57      252.78     14.63 o 
   0   0  11      594.47      557.65     25.58 o 
   1   0  11      901.69      860.70     36.37 o 
   2   0  11       18.89       20.25      5.14 o 
   3   0  11     1407.47     1454.67     57.79 o 
   4   0  11      142.58      141.38     10.57 o 
   5   0  11      409.41      418.86     25.44 o 
   6   0  11       32.51       29.82      9.09 o 
   7   0  11        0.95       14.54      6.75 o 
   8   0  11        2.69        0.00      4.67 o 
   9   0  11      483.41      486.02     39.98 o 
 -10   1  11       80.84       78.84     14.54 o 
  -9   1  11      371.87      373.88     72.18 o 
  -8   1  11      458.41      527.04     43.10 o 
  -7   1  11      173.40      180.18     21.29 o 
  -6   1  11       77.26       77.14     10.90 o 
  -5   1  11       36.53       39.21      6.73 o 
  -4   1  11      234.51      223.64     13.96 o 
  -3   1  11        5.51        3.89      5.97 o 
  -2   1  11      656.17      643.25     28.68 o 
  -1   1  11      731.09      676.07     29.79 o 
   0   1  11       37.19       45.20      6.24 o 
   1   1  11      680.56      560.41     25.26 o 
   2   1  11     1209.54     1126.81     45.68 o 
   3   1  11      667.34      651.73     28.89 o 
   4   1  11      685.21      671.33     29.72 o 
   5   1  11        1.99        4.61      4.12 o 
   6   1  11      227.49      229.80     13.97 o 
   7   1  11       33.84       41.54      9.35 o 
   8   1  11        1.22       18.17      6.75 o 
   9   1  11      155.12      174.47     20.25 o 
 -10   2  11       46.99       58.74     12.98 o 
  -9   2  11        7.04        9.72      9.14 o 
  -7   2  11       75.61       75.29     13.50 o 
  -6   2  11     1335.78     1406.39     57.07 o 
  -5   2  11      106.86      124.68     12.46 o 
  -4   2  11        2.74        0.00      4.58 o 
  -3   2  11      339.11      327.40     17.52 o 
  -2   2  11        2.31        4.24      4.49 o 
  -1   2  11      397.84      370.33     18.47 o 
   0   2  11      779.82      702.62     30.21 o 
   1   2  11       58.42       62.07      6.79 o 
   2   2  11     1000.76      939.74     38.79 o 
   3   2  11       28.41       24.08      5.10 o 
   4   2  11        8.39        7.60      4.49 o 
   5   2  11      145.77      141.42     10.34 o 
   6   2  11        8.66       15.82      7.79 o 
   7   2  11      559.31      567.02     42.06 o 
   8   2  11       30.44       49.85     10.39 o 
   9   2  11      194.72      248.72     24.92 o 
 -10   3  11       76.70       78.65     38.42 o 
  -9   3  11      278.20      320.61     83.86 o 
  -8   3  11      228.35      252.86     50.89 o 
  -7   3  11        1.58        6.75      6.75 o 
  -6   3  11      184.37      202.08     13.59 o 
  -5   3  11      358.73      357.62     19.06 o 
  -4   3  11        7.73       10.35      4.95 o 
  -3   3  11     2710.49     2644.26     99.90 o 
  -2   3  11      180.49      182.34     11.73 o 
  -1   3  11     2005.56     1856.76     71.37 o 
   0   3  11      507.82      511.92     23.42 o 
   1   3  11      635.17      600.77     26.37 o 
   2   3  11       17.09       11.86      4.58 o 
   3   3  11      784.99      726.91     31.11 o 
   4   3  11       22.07       15.17      4.95 o 
   5   3  11      243.54      258.58     14.70 o 
   6   3  11      210.36      191.56     12.35 o 
   7   3  11       38.07       49.85     10.90 o 
   8   3  11      250.92      245.09     23.89 o 
   9   3  11       45.40       72.18     12.46 o 
  10   3  11      375.33      378.54     33.75 o 
  -9   4  11       32.54       55.24     11.82 o 
  -8   4  11      461.35      526.93     73.83 o 
  -7   4  11       85.79      102.81     12.46 o 
  -6   4  11      117.46      146.33     11.85 o 
  -5   4  11        5.93        5.77      5.00 o 
  -4   4  11      386.01      352.66     18.63 o 
  -3   4  11      193.27      187.88     12.10 o 
  -2   4  11      930.61      892.33     28.87 o 
  -1   4  11     1223.15     1208.94     48.32 o 
   0   4  11     1399.96     1285.67     74.77 o 
   1   4  11      495.48      423.36     19.95 o 
   2   4  11      464.26      445.05     20.89 o 
   3   4  11      571.46      502.78     23.05 o 
   4   4  11     1189.29     1150.13     46.63 o 
   5   4  11       98.02      103.51      8.72 o 
   6   4  11      158.74      180.99     11.97 o 
   7   4  11      404.77      400.34     32.19 o 
   8   4  11      254.30      255.47     24.40 o 
   9   4  11      147.80      157.33     18.69 o 
  10   4  11        1.25       12.98      6.23 o 
  -9   5  11      104.52      133.89     20.46 o 
  -8   5  11       67.39       85.07      9.33 o 
  -7   5  11       66.14       77.09      8.59 o 
  -6   5  11      171.35      184.46     10.10 o 
  -5   5  11       20.15       27.25      4.47 o 
  -4   5  11     1274.33     1317.86     69.58 o 
  -3   5  11        7.95        4.88      3.13 o 
  -2   5  11      366.92      324.96     13.00 o 
  -1   5  11       52.42       42.12      4.59 o 
   0   5  11      310.30      320.70     12.75 o 
   1   5  11      157.70      172.95      8.57 o 
   2   5  11       63.72       59.72      4.99 o 
   3   5  11      828.18      739.03     24.40 o 
   4   5  11     1716.40     1755.60     52.91 o 
   5   5  11        2.09        1.97      4.41 o 
   6   5  11       84.92       95.24      8.58 o 
   7   5  11      521.76      542.72     25.65 o 
   8   5  11      377.30      352.05     29.60 o 
   9   5  11      227.74      237.30     23.89 o 
  10   5  11       18.30       15.06      6.23 o 
  -9   6  11      384.39      452.04     43.10 o 
  -8   6  11       17.36       36.51      6.60 o 
  -7   6  11      621.77      702.28     79.73 o 
  -6   6  11       47.86       58.85     11.59 o 
  -5   6  11      113.88      127.30      7.97 o 
  -4   6  11      300.42      278.02     12.46 o 
  -3   6  11       23.72       19.08      3.99 o 
  -2   6  11        2.40        3.03      3.27 o 
  -1   6  11      386.50      381.91     14.85 o 
   0   6  11      105.20      112.59      7.06 o 
   1   6  11      413.99      361.05     14.28 o 
   2   6  11      156.15      144.67      7.88 o 
   3   6  11       83.85       80.11      6.00 o 
   4   6  11       13.60       12.63      3.66 o 
   5   6  11      707.18      752.30     31.35 o 
   6   6  11       56.62       59.98      5.23 o 
   7   6  11        0.72        6.30      3.09 o 
   8   6  11        1.93       10.27      4.93 o 
   9   6  11       22.75       34.79      8.83 o 
  10   6  11      160.78      187.97     20.77 o 
  -8   7  11       50.02       39.57      7.23 o 
  -7   7  11      168.27      173.59     25.30 o 
  -6   7  11      242.27      310.37     33.57 o 
  -5   7  11       10.04       19.06      4.73 o 
  -4   7  11     1501.32     1509.24     59.93 o 
  -3   7  11       13.18       11.67      4.35 o 
  -2   7  11       19.50       22.98      4.01 o 
  -1   7  11       92.38       82.44      6.20 o 
   0   7  11      273.37      228.44     10.77 o 
   1   7  11       57.33       67.66      5.80 o 
   2   7  11      886.68      842.60     28.05 o 
   3   7  11       70.93       72.71      6.07 o 
   4   7  11      840.64      830.16     35.40 o 
   5   7  11       56.80       54.44      5.49 o 
   6   7  11      312.54      327.88     16.94 o 
   7   7  11      137.67      139.93     10.34 o 
   8   7  11       50.78       67.49     15.32 o 
   9   7  11        0.53       13.83      4.36 o 
  10   7  11       66.27       82.37      8.11 o 
  -8   8  11      290.14      363.48     30.12 o 
  -7   8  11       21.91       42.06      9.35 o 
  -6   8  11      509.02      519.77     35.83 o 
  -5   8  11       70.94       92.05      8.62 o 
  -4   8  11        3.42        1.14      4.32 o 
  -3   8  11      175.19      148.69     10.65 o 
  -2   8  11      421.16      350.97     24.66 o 
  -1   8  11       59.51       64.91      7.98 o 
   0   8  11       12.05        9.55      6.49 o 
   1   8  11      138.87      115.79      9.97 o 
   2   8  11       72.63       76.46      8.86 o 
   3   8  11     2140.98     2245.34     81.08 o 
   4   8  11      265.13      267.88     15.41 o 
   5   8  11      116.31      122.77      9.89 o 
   6   8  11        0.95       10.86      3.57 o 
   7   8  11        9.19        4.70      3.39 o 
   8   8  11       78.30       75.66      9.35 o 
   9   8  11       65.70       92.11      8.58 o 
  10   8  11       88.97       94.16     12.46 o 
  -7   9  11      240.28      270.53     24.92 o 
  -6   9  11        9.46       35.31      8.83 o 
  -5   9  11       66.28       66.28      7.74 o 
  -4   9  11        9.34        4.38     12.46 o 
  -3   9  11     1282.66     1188.94     46.96 o 
  -2   9  11       36.71       43.27      6.86 o 
  -1   9  11      256.04      267.12     15.60 o 
   0   9  11        1.02        5.70      7.53 o 
   1   9  11      263.79      244.44     20.51 o 
   2   9  11       17.90       19.38      7.53 o 
   3   9  11      737.28      724.07     31.58 o 
   4   9  11       65.39       46.90      7.74 o 
   5   9  11      229.29      238.65     14.69 o 
   6   9  11        1.28        5.03      5.10 o 
   7   9  11      606.14      718.21     31.75 o 
   8   9  11      995.80     1051.49     60.75 o 
   9   9  11       40.34       59.71     10.39 o 
  10   9  11       21.57       34.79      8.31 o 
  -7  10  11       18.00       42.58      9.87 o 
  -6  10  11       51.96       84.64     14.02 o 
  -5  10  11        1.24        5.19      8.83 o 
  -4  10  11        3.46       11.63      9.35 o 
  -3  10  11       76.76       64.08     10.13 o 
  -2  10  11       96.21       83.78      9.09 o 
  -1  10  11      186.38      174.25     12.84 o 
   0  10  11      167.25      174.32     23.89 o 
   1  10  11      937.06      927.98     39.09 o 
   2  10  11      169.22      153.31     16.62 o 
   3  10  11      206.70      206.20     14.56 o 
   4  10  11      109.95      113.89     11.09 o 
   5  10  11       22.95       30.59      7.53 o 
   6  10  11      407.45      468.73     33.75 o 
   7  10  11       97.35      101.53      9.91 o 
   8  10  11        0.06       10.39      7.79 o 
   9  10  11      283.62      292.86     25.44 o 
  -6  11  11       14.23       33.23     10.39 o 
  -5  11  11       71.48       64.91     12.98 o 
  -4  11  11       57.17       43.92      9.87 o 
  -3  11  11      157.08      175.79     25.96 o 
  -2  11  11      248.42      232.56     25.70 o 
  -1  11  11      183.21      147.48     12.47 o 
   0  11  11      130.53      124.51     30.12 o 
   1  11  11      252.41      204.13     14.84 o 
   2  11  11        3.77        2.80      6.52 o 
   3  11  11       69.45       67.85      9.60 o 
   4  11  11       18.16       37.11      7.68 o 
   5  11  11      745.31      787.95     35.80 o 
   6  11  11      213.98      279.95     17.80 o 
   7  11  11      157.95      232.39     15.97 o 
   8  11  11       31.89       54.18     17.14 o 
   9  11  11       38.11       61.27     11.94 o 
  -5  12  11      113.95      110.60     16.62 o 
  -4  12  11        4.63       18.04     19.99 o 
  -3  12  11       22.31       31.63      6.72 o 
  -2  12  11      300.69      273.63     19.73 o 
  -1  12  11        3.28        0.00      5.41 o 
   0  12  11      756.36      652.63     98.66 o 
   1  12  11        0.83        0.00      5.34 o 
   2  12  11       16.74        9.15     14.80 o 
   3  12  11        4.98        9.58      6.52 o 
   4  12  11        6.42       13.42      8.05 o 
   5  12  11       17.46       16.83      6.44 o 
   6  12  11      244.04      277.79     18.15 o 
   7  12  11       34.74       61.12      8.58 o 
   8  12  11       48.79       62.33      8.44 o 
   9  12  11      895.24      927.38     60.23 o 
  -4  13  11       30.08       56.07      9.09 o 
  -3  13  11        8.77        5.80      5.24 o 
  -2  13  11       23.11       29.01      6.72 o 
  -1  13  11      234.45      212.58     16.11 o 
   0  13  11       10.81       12.02     14.02 o 
   1  13  11       59.70       59.19     16.10 o 
   2  13  11       14.56       11.51      5.99 o 
   3  13  11      209.67      182.98     15.37 o 
   4  13  11       79.87       86.79     17.14 o 
   5  13  11      840.94      907.45     41.67 o 
   6  13  11      124.50      143.69     13.31 o 
   7  13  11        5.48       16.05      5.85 o 
   8  13  11       13.72       51.06     16.62 o 
  -2  14  11        3.61       16.46      5.96 o 
  -1  14  11        0.44        3.89     11.42 o 
   0  14  11        0.19       12.65      5.81 o 
   1  14  11        3.13        0.97      5.34 o 
   2  14  11       83.11       97.50     11.94 o 
   3  14  11       11.49       23.55     11.42 o 
   4  14  11      401.73      395.84     27.26 o 
   5  14  11        0.16       64.91     14.02 o 
   6  14  11      191.45      188.30     28.04 o 
   7  14  11        8.06       10.44      6.49 o 
   0  15  11        9.25       14.23      6.61 o 
   1  15  11       58.27       75.75     24.15 o 
   2  15  11        5.25        8.64     12.98 o 
   3  15  11       59.52       56.04      9.23 o 
   4  15  11      144.93      172.33     20.25 o 
   5  15  11      301.73      330.86     22.03 o 
  -5  -7  12       28.94       42.82      7.68 o 
  -4  -7  12      315.24      356.41     22.36 o 
  -3  -7  12       21.91       27.17      6.11 o 
  -2  -7  12       90.60       83.06      9.31 o 
  -1  -7  12       98.68       94.41     10.09 o 
   0  -7  12      313.16      275.10     18.52 o 
   1  -7  12       77.93       92.37      9.89 o 
  -6  -6  12       95.54       79.07      9.73 o 
  -5  -6  12      432.85      460.85     26.31 o 
  -4  -6  12      126.32      134.21     12.34 o 
  -3  -6  12       16.64       38.02      6.79 o 
  -2  -6  12       32.71       42.34      9.09 o 
  -1  -6  12       90.69      104.36     10.46 o 
   0  -6  12       77.27       66.80      8.21 o 
   1  -6  12      508.78      481.00     29.34 o 
   2  -6  12       75.45       63.08      7.89 o 
   3  -6  12        1.79        3.84      4.67 o 
  -7  -5  12       38.70       42.39      7.10 o 
  -6  -5  12      225.14      222.45     16.56 o 
  -5  -5  12       28.57       36.15      7.15 o 
  -4  -5  12     1281.78     1271.14     55.26 o 
  -3  -5  12      302.19      321.94     19.79 o 
  -2  -5  12       48.87       45.88     11.42 o 
  -1  -5  12      472.79      444.06     24.36 o 
   0  -5  12      466.84      477.72     30.12 o 
   1  -5  12      182.42      176.69     13.37 o 
   2  -5  12       32.21       37.76     11.16 o 
   3  -5  12        3.87       13.78      4.73 o 
   4  -5  12      100.98       78.94      8.42 o 
  -8  -4  12      158.68      168.24     22.33 o 
  -7  -4  12       48.93       71.14     14.02 o 
  -6  -4  12       31.36       42.24      7.68 o 
  -5  -4  12       61.19       71.15     12.72 o 
  -4  -4  12       11.21       17.15      6.42 o 
  -3  -4  12      378.10      376.02     21.58 o 
  -2  -4  12      506.49      514.77     26.37 o 
  -1  -4  12      369.30      343.85     19.99 o 
   0  -4  12       59.26       47.25      6.95 o 
   1  -4  12        1.55        2.42      4.21 o 
   2  -4  12       12.56       18.23      5.31 o 
   3  -4  12      124.51      138.91     11.56 o 
   4  -4  12        9.01       11.30      4.58 o 
   5  -4  12      303.10      304.35     18.78 o 
  -8  -3  12        0.05        0.00      6.75 o 
  -7  -3  12      309.00      305.32     31.16 o 
  -6  -3  12        0.57        5.45      5.51 o 
  -5  -3  12       30.08       27.26      7.34 o 
  -4  -3  12        4.25       10.69      8.05 o 
  -3  -3  12     1441.53     1377.80     57.42 o 
  -2  -3  12       20.88       14.28      5.87 o 
  -1  -3  12       19.65       19.47      5.87 o 
   0  -3  12      120.67      111.13     12.20 o 
   1  -3  12       43.66       49.89      7.15 o 
   2  -3  12     1021.36      968.57     47.25 o 
   3  -3  12       15.96       11.16      5.14 o 
   4  -3  12     1083.62     1019.77     46.73 o 
   5  -3  12      431.81      396.19     21.88 o 
   6  -3  12       69.14       82.56     14.02 o 
  -9  -2  12       18.64       25.96      9.87 o 
  -8  -2  12      171.03      158.89     21.29 o 
  -7  -2  12        7.54       12.98      8.31 o 
  -6  -2  12      205.19      222.10     15.45 o 
  -5  -2  12      400.46      406.78     22.54 o 
  -4  -2  12      873.75      889.16     39.62 o 
  -3  -2  12       71.72       65.83      8.58 o 
  -2  -2  12     1338.22     1273.03     53.05 o 
  -1  -2  12      306.36      296.97     19.73 o 
   0  -2  12       13.87       17.14      5.51 o 
   1  -2  12        3.86        5.39      4.73 o 
   2  -2  12      325.23      300.92     17.52 o 
   3  -2  12      235.20      223.70     14.42 o 
   4  -2  12      127.11      139.08     11.09 o 
   5  -2  12       75.21       89.27      8.86 o 
   6  -2  12      244.05      261.82     16.33 o 
   7  -2  12      182.77      225.87     23.89 o 
  -9  -1  12       22.02        7.27      6.75 o 
  -8  -1  12        3.73        6.23      6.23 o 
  -7  -1  12        3.68        4.67      6.23 o 
  -6  -1  12      142.01      148.80     12.34 o 
  -5  -1  12      261.12      289.69     26.48 o 
  -4  -1  12      266.72      296.81     17.89 o 
  -3  -1  12      299.08      329.89     18.78 o 
  -2  -1  12      867.83      828.45     36.73 o 
  -1  -1  12       41.96       38.03      6.79 o 
   0  -1  12       83.28       61.73      7.52 o 
   1  -1  12     1092.27     1063.81     50.11 o 
   2  -1  12      150.52      159.12     11.83 o 
   3  -1  12      189.70      211.14     13.96 o 
   4  -1  12      420.76      383.68     20.63 o 
   5  -1  12      538.52      518.16     25.88 o 
   6  -1  12        1.09        5.19      3.99 o 
   7  -1  12      273.85      266.90     26.48 o 
   8  -1  12        0.25       19.73      7.27 o 
  -9   0  12      192.33      191.60     23.37 o 
  -8   0  12        6.71       16.62      7.27 o 
  -7   0  12      139.38      143.31     19.21 o 
  -6   0  12      112.12      114.26     10.60 o 
  -5   0  12      417.95      427.93     22.54 o 
  -4   0  12       69.27       71.11      8.58 o 
  -3   0  12      319.87      303.37     17.52 o 
  -2   0  12        1.95        1.80      5.19 o 
  -1   0  12      251.60      259.72     15.21 o 
   0   0  12      700.34      677.77     30.37 o 
   1   0  12      125.85      112.44      9.68 o 
   2   0  12      424.78      375.25     19.74 o 
   3   0  12       49.19       44.67      6.58 o 
   4   0  12      694.95      709.17     32.09 o 
   5   0  12       75.94       79.35      8.21 o 
   6   0  12       50.96       62.01      7.10 o 
   7   0  12       57.74       57.64     10.39 o 
   8   0  12      124.93      141.76     18.17 o 
  -8   1  12        5.20       13.50      7.79 o 
  -7   1  12      145.64      174.47     21.29 o 
  -6   1  12      746.91      845.86     38.13 o 
  -5   1  12      236.09      230.49     15.08 o 
  -4   1  12      790.03      816.78     36.30 o 
  -3   1  12        5.83        7.27      5.19 o 
  -2   1  12      327.91      327.47     17.89 o 
  -1   1  12      121.92      122.73     10.05 o 
   0   1  12        5.43        0.00      4.41 o 
   1   1  12      630.31      557.27     25.79 o 
   2   1  12      165.49      137.49     10.42 o 
   3   1  12      956.53      946.32     40.21 o 
   4   1  12        0.98        3.89      4.04 o 
   5   1  12      325.01      341.88     18.69 o 
   6   1  12      175.86      170.38     12.10 o 
   7   1  12       52.32       52.96     10.39 o 
   8   1  12        4.23       11.42      5.71 o 
   9   1  12      115.06      142.79     18.17 o 
  -9   2  12        0.54        9.02     13.76 o 
  -8   2  12      134.75      119.95     17.65 o 
  -7   2  12      420.56      438.25     37.39 o 
  -6   2  12      638.78      690.64     32.15 o 
  -5   2  12      199.86      216.03     14.33 o 
  -4   2  12      150.77      143.72     11.46 o 
  -3   2  12     1144.65     1185.25     48.79 o 
  -2   2  12        4.32        5.60      5.71 o 
  -1   2  12     3124.60     3063.94    114.58 o 
   0   2  12      264.90      275.10     15.58 o 
   1   2  12      458.03      412.75     20.47 o 
   2   2  12      209.50      211.90     13.00 o 
   3   2  12       91.06       94.30      8.35 o 
   4   2  12       96.11      104.83      9.09 o 
   5   2  12      582.69      552.61     26.39 o 
   6   2  12      120.61      120.90      9.60 o 
   7   2  12        0.46        5.19      6.23 o 
   8   2  12        0.52       12.46      6.23 o 
   9   2  12        3.97       11.42      5.71 o 
  -9   3  12      296.39      342.46     71.14 o 
  -7   3  12      672.36      711.38     52.44 o 
  -6   3  12       51.60       53.98      7.74 o 
  -5   3  12      591.21      600.31     28.46 o 
  -4   3  12        4.80        0.00      4.73 o 
  -3   3  12       90.53       81.42      8.57 o 
  -2   3  12      268.83      264.02     15.37 o 
  -1   3  12        5.90        5.39      4.73 o 
   0   3  12      496.07      443.37     21.42 o 
   1   3  12      789.73      728.30     31.63 o 
   2   3  12     1775.67     1661.87     64.95 o 
   3   3  12       77.50       72.55      7.61 o 
   4   3  12      379.26      382.14     19.66 o 
   5   3  12       60.62       62.45      7.10 o 
   6   3  12        6.05        7.31      4.12 o 
   7   3  12       41.54       57.12     11.42 o 
   8   3  12       35.85       50.37     10.39 o 
   9   3  12      431.38      411.25     35.31 o 
  -9   4  12      162.34      192.86     52.18 o 
  -8   4  12      110.36      139.53     36.87 o 
  -7   4  12        4.26       15.58      7.27 o 
  -6   4  12      103.09      126.27     10.60 o 
  -5   4  12      701.92      727.94     33.34 o 
  -4   4  12       11.74        4.79      4.95 o 
  -3   4  12      226.35      204.91     13.37 o 
  -2   4  12      992.60      967.99     40.63 o 
  -1   4  12     1863.49     1803.94     69.94 o 
   0   4  12       13.06       10.74      4.73 o 
   1   4  12       38.12       30.45      5.31 o 
   2   4  12      156.86      160.34     10.79 o 
   3   4  12     1430.20     1385.75     55.10 o 
   4   4  12      213.26      203.76     12.79 o 
   5   4  12      492.58      505.84     24.10 o 
   6   4  12        0.45        0.00      3.99 o 
   7   4  12      153.76      165.12     18.69 o 
   8   4  12      343.29      364.52     31.16 o 
   9   4  12      146.17      167.20     19.73 o 
  -9   5  12      163.44      205.21     56.34 o 
  -8   5  12        5.34       15.77     10.17 o 
  -6   5  12        0.02        3.63      6.23 o 
  -5   5  12        0.80        1.35      4.58 o 
  -4   5  12      296.65      310.63     17.37 o 
  -3   5  12      496.40      486.40     23.63 o 
  -2   5  12      988.09      877.73     37.36 o 
  -1   5  12     1615.99     1257.63     74.25 o 
   0   5  12       26.85       35.53      6.05 o 
   1   5  12      184.01      180.17     11.56 o 
   2   5  12      176.77      145.09     10.09 o 
   3   5  12      364.70      324.41     17.00 o 
   4   5  12       53.82       46.42      6.42 o 
   5   5  12        6.81        8.83      4.41 o 
   6   5  12      338.15      347.01     18.78 o 
   7   5  12       62.74       83.45      8.21 o 
   8   5  12      480.98      536.91     41.02 o 
   9   5  12       10.85       25.96      7.79 o 
  -8   6  12      307.11      328.09     45.14 o 
  -7   6  12      210.61      208.04     25.29 o 
  -6   6  12      186.72      178.72     12.79 o 
  -5   6  12       45.09       47.23      6.79 o 
  -4   6  12      397.61      398.75     20.52 o 
  -3   6  12      377.69      341.79     14.08 o 
  -2   6  12      703.16      593.23     21.96 o 
  -1   6  12       17.57       17.06      4.01 o 
   0   6  12      598.82      547.91     25.13 o 
   1   6  12      219.64      203.34     12.48 o 
   2   6  12      417.87      376.90     27.52 o 
   3   6  12        7.26        9.63      4.36 o 
   4   6  12        0.62        0.00      6.75 o 
   5   6  12        1.90        1.82      4.04 o 
   6   6  12      441.43      425.21     21.73 o 
   7   6  12      567.26      566.93     37.91 o 
   8   6  12       72.32       75.81     11.94 o 
   9   6  12       53.16       65.43     11.42 o 
  10   6  12      200.61      234.70     23.89 o 
  -8   7  12      194.43      211.23     19.48 o 
  -7   7  12       30.43       41.76      7.64 o 
  -6   7  12      110.34      136.16     13.68 o 
  -5   7  12      286.14      308.99     13.96 o 
  -4   7  12      219.93      199.43     10.44 o 
  -3   7  12      532.72      532.35     19.89 o 
  -2   7  12      133.07      128.58      7.89 o 
  -1   7  12       37.98       46.19      5.09 o 
   0   7  12      152.56      135.35      8.18 o 
   1   7  12     1018.92      954.21     31.50 o 
   2   7  12        0.06        6.74      3.52 o 
   3   7  12      492.02      509.80     22.50 o 
   4   7  12      111.47      116.98      8.97 o 
   5   7  12      382.33      378.49     22.59 o 
   6   7  12     2857.98     2941.05    164.08 o 
   7   7  12        9.04       11.90      4.93 o 
   8   7  12        3.15       18.17      6.75 o 
   9   7  12      154.83      162.01     18.17 o 
  10   7  12       22.87       34.79      8.83 o 
  -7   8  12      299.52      367.11     29.08 o 
  -6   8  12       75.83       98.66     13.50 o 
  -5   8  12        5.30       18.69      6.23 o 
  -4   8  12        8.40        7.67      4.40 o 
  -3   8  12      260.96      247.08     14.67 o 
  -2   8  12       29.52       38.14     14.02 o 
  -1   8  12      364.38      313.44     17.07 o 
   0   8  12      820.40      762.84     35.83 o 
   1   8  12       33.06       42.52      7.23 o 
   2   8  12      631.34      640.91     28.24 o 
   3   8  12       36.43       39.33      7.10 o 
   4   8  12      221.67      226.36     13.77 o 
   5   8  12       33.65       31.20      5.68 o 
   6   8  12      101.91      130.99     10.05 o 
   7   8  12      115.48      129.72     10.05 o 
   8   8  12      219.70      277.80     21.81 o 
  -7   9  12       53.00       71.66     12.46 o 
  -5   9  12       82.35       90.89      8.79 o 
  -4   9  12      210.12      194.28     17.65 o 
  -3   9  12       16.93       17.96      5.61 o 
  -2   9  12       70.10       61.97      7.68 o 
  -1   9  12      245.54      223.29     14.13 o 
   0   9  12      373.76      342.09     18.73 o 
   1   9  12      207.07      212.63     14.13 o 
   2   9  12     1639.07     1599.20     60.90 o 
   3   9  12     1483.67     1526.53     66.72 o 
   4   9  12       19.91       34.65      6.73 o 
   5   9  12      150.98      188.62     17.65 o 
   6   9  12        6.55        4.79      4.95 o 
   7   9  12      376.34      448.11     22.56 o 
   8   9  12      152.59      161.49     16.62 o 
   9   9  12        2.12       21.81      6.75 o 
  -6  10  12       28.06       66.46     12.46 o 
  -5  10  12       67.97       70.10     12.98 o 
  -4  10  12        0.48        0.00      4.40 o 
  -3  10  12      106.38       98.82     23.37 o 
  -2  10  12       67.06       76.63      8.79 o 
  -1  10  12       53.26       53.80      8.11 o 
   0  10  12        0.48        2.08      5.34 o 
   1  10  12       32.83       38.95      7.61 o 
   2  10  12       97.69       94.70     10.90 o 
   3  10  12        5.21        7.89      6.05 o 
   4  10  12        9.68        0.00      7.53 o 
   5  10  12       56.14       52.76      8.31 o 
   6  10  12      111.93      144.40     11.75 o 
   7  10  12       41.88       37.85      6.58 o 
   8  10  12      750.22      853.65     52.44 o 
   9  10  12        5.84       14.02      7.27 o 
  -5  11  12       82.73       88.79     14.54 o 
  -4  11  12      304.92      296.91     23.89 o 
  -3  11  12       27.62       27.24      6.23 o 
  -2  11  12      217.09      209.50     15.04 o 
  -1  11  12        0.01        0.00      5.00 o 
   0  11  12       22.46       23.33      6.60 o 
   1  11  12      171.27      147.22     12.63 o 
   2  11  12       52.20       61.93     12.98 o 
   3  11  12      470.18      446.32     23.86 o 
   4  11  12      430.61      466.68     30.12 o 
   5  11  12       18.99       20.21      6.61 o 
   6  11  12       88.98      105.20     10.46 o 
   7  11  12        1.25       23.69     10.13 o 
   8  11  12        5.23       25.44      8.31 o 
   9  11  12       14.56       33.23      8.83 o 
  -4  12  12       48.97       62.75      8.42 o 
  -3  12  12       67.37       55.37      8.35 o 
  -2  12  12      551.97      516.62     60.75 o 
  -1  12  12      288.17      274.25     38.68 o 
   0  12  12        8.59       13.89      5.94 o 
   1  12  12       30.46       42.57      7.97 o 
   2  12  12      169.57      160.92     13.68 o 
   3  12  12       71.07       76.33     10.08 o 
   4  12  12      167.65      164.14     13.82 o 
   5  12  12      886.37      973.84     42.95 o 
   6  12  12        4.92       20.76     14.54 o 
   7  12  12      550.12      685.50     33.41 o 
   8  12  12        4.79       44.01      7.32 o 
  -3  13  12       75.38       61.43      8.79 o 
  -2  13  12       13.37       17.35      5.96 o 
  -1  13  12       71.75       76.21      9.83 o 
   0  13  12       16.23       21.61      6.68 o 
   1  13  12       61.85       84.69     17.65 o 
   2  13  12      143.16      157.31     15.84 o 
   3  13  12        2.15        0.83      6.21 o 
   4  13  12      190.83      218.31     16.63 o 
   5  13  12       38.14       36.70      7.61 o 
   6  13  12      208.30      248.43     17.61 o 
   7  13  12       13.37       30.89      6.72 o 
  -2  14  12      256.37      262.58     32.45 o 
  -1  14  12       56.45       35.01      9.61 o 
   0  14  12       17.17       16.15      6.52 o 
   1  14  12        0.37        6.05      5.81 o 
   2  14  12       49.74       65.56     10.64 o 
   3  14  12       76.92       77.13     10.13 o 
   4  14  12      115.64      116.15     12.26 o 
   5  14  12      101.35      143.51     19.47 o 
   6  14  12      116.81      137.36     13.00 o 
   1  15  12       94.83      119.54     12.66 o 
   2  15  12        5.22        8.69     13.76 o 
   3  15  12      130.34      163.80     15.00 o 
   4  15  12       97.59      140.81     13.57 o 
  -5  -6  13        6.33       13.42      6.05 o 
  -4  -6  13      249.07      251.11     18.04 o 
  -3  -6  13       15.10       11.37      4.95 o 
  -2  -6  13       40.59       33.55      6.42 o 
  -1  -6  13       10.10       11.02      5.10 o 
   0  -6  13      210.80      222.24     16.11 o 
   1  -6  13       58.47       73.32     14.02 o 
  -6  -5  13       24.43       29.71      6.73 o 
  -5  -5  13      817.89      749.71     37.47 o 
  -4  -5  13       64.66       63.07      8.79 o 
  -3  -5  13       16.41       24.72      6.24 o 
  -2  -5  13      177.41      156.08     13.03 o 
  -1  -5  13       54.22       56.34     12.98 o 
   0  -5  13      126.30      116.81     17.14 o 
   1  -5  13      851.02      854.60     40.31 o 
   2  -5  13       25.97       24.46      6.75 o 
   3  -5  13      173.52      155.05     12.79 o 
  -7  -4  13      193.99      191.08     24.40 o 
  -6  -4  13        2.36       18.47      8.05 o 
  -5  -4  13       52.68       45.17      7.52 o 
  -4  -4  13      520.98      513.10     27.79 o 
  -3  -4  13       98.97       94.16     16.10 o 
  -2  -4  13      152.55      129.98     11.73 o 
  -1  -4  13      205.39      186.13     14.02 o 
   0  -4  13      467.26      464.58     25.18 o 
   1  -4  13      231.83      204.79     14.63 o 
   2  -4  13       85.64       84.84      8.95 o 
   3  -4  13      471.06      462.36     32.45 o 
   4  -4  13       17.29       22.59      6.23 o 
  -7  -3  13        3.17       10.90      8.31 o 
  -6  -3  13      452.92      491.41     27.13 o 
  -5  -3  13       16.65       14.81      8.57 o 
  -4  -3  13     1355.48     1336.50     58.42 o 
  -3  -3  13     1032.97     1021.29     70.36 o 
  -2  -3  13        6.73       12.88      9.09 o 
  -1  -3  13      840.86      842.09     43.62 o 
   0  -3  13       20.88       14.66      5.24 o 
   1  -3  13      118.39      127.66     10.94 o 
   2  -3  13        6.96        9.35      4.41 o 
   3  -3  13        1.47        1.56      3.67 o 
   4  -3  13        0.56        4.67      4.04 o 
   5  -3  13      179.95      191.87     25.96 o 
  -8  -2  13        0.25       16.10      7.79 o 
  -7  -2  13       53.50       36.87     10.90 o 
  -6  -2  13       37.93       41.23      7.32 o 
  -5  -2  13      452.28      454.51     24.99 o 
  -4  -2  13      845.85      812.48     38.07 o 
  -3  -2  13      792.03      790.97     36.58 o 
  -2  -2  13       29.03       34.34      6.98 o 
  -1  -2  13       26.53       25.89      6.21 o 
   0  -2  13       16.53       13.15      5.10 o 
   1  -2  13      273.73      261.26     16.47 o 
   2  -2  13       18.77       16.63      5.31 o 
   3  -2  13        8.62       14.14      4.95 o 
   4  -2  13      378.51      360.27     20.55 o 
   5  -2  13       70.36       96.45      9.09 o 
   6  -2  13      208.02      186.93     21.29 o 
  -8  -1  13       70.64       83.08     15.06 o 
  -7  -1  13        0.67        1.04      6.23 o 
  -6  -1  13      302.00      280.54     18.04 o 
  -5  -1  13      949.03      908.67     41.40 o 
  -4  -1  13      216.86      252.89     16.56 o 
  -3  -1  13      738.55      713.10     33.41 o 
  -2  -1  13      279.53      255.62     16.11 o 
  -1  -1  13      471.01      425.70     22.52 o 
   0  -1  13      657.71      624.21     29.63 o 
   1  -1  13        8.24        9.52      4.95 o 
   2  -1  13      489.06      471.29     23.95 o 
   3  -1  13        0.41        0.00      4.21 o 
   4  -1  13      315.41      300.37     18.04 o 
   5  -1  13       32.05       56.38      6.95 o 
   6  -1  13        0.75        8.52      5.97 o 
   7  -1  13        4.20       14.54      6.75 o 
  -8   0  13       30.69       29.60      9.35 o 
  -7   0  13      191.07      190.57     22.85 o 
  -6   0  13      399.46      385.19     27.26 o 
  -5   0  13      603.69      641.84     31.26 o 
  -4   0  13      552.01      588.66     28.83 o 
  -3   0  13      259.48      271.85     17.39 o 
  -2   0  13      416.50      432.13     22.68 o 
  -1   0  13       62.07       57.45      7.52 o 
   0   0  13      198.39      189.29     13.00 o 
   1   0  13        3.61        7.89      4.58 o 
   2   0  13       14.51       11.69      6.75 o 
   3   0  13      446.07      410.87     31.41 o 
   4   0  13       16.65       19.76      5.14 o 
   5   0  13      372.75      369.81     24.40 o 
   6   0  13        8.34       22.22      4.77 o 
   7   0  13       30.26       38.42      8.83 o 
  -9   1  13        1.29        2.08      6.23 o 
  -8   1  13       45.09       30.64      9.35 o 
  -7   1  13      502.83      544.18     44.66 o 
  -6   1  13      142.25      137.33     11.68 o 
  -5   1  13      141.35      142.72     11.83 o 
  -4   1  13        4.61        2.40      4.95 o 
  -3   1  13       48.27       32.95      6.42 o 
  -2   1  13      114.63      106.82      9.89 o 
  -1   1  13       50.15       46.53      8.05 o 
   0   1  13     1311.17     1212.81     49.95 o 
   1   1  13     1057.22      957.96     40.79 o 
   2   1  13      556.99      502.46     24.47 o 
   3   1  13        7.96        5.97      4.41 o 
   4   1  13        0.70        0.00     10.90 o 
   5   1  13       59.54       51.19      6.42 o 
   6   1  13       49.12       62.03      7.15 o 
   7   1  13        1.37        4.15      5.19 o 
   8   1  13      170.10      168.76     19.73 o 
  -9   2  13        7.91       26.39     16.62 o 
  -8   2  13      104.89      133.97     19.21 o 
  -7   2  13       35.47       27.00     10.39 o 
  -6   2  13      373.72      448.63     24.07 o 
  -5   2  13        3.56        8.40      4.95 o 
  -4   2  13      346.26      361.11     20.03 o 
  -3   2  13      250.66      242.09     15.37 o 
  -2   2  13      267.51      261.93     15.89 o 
  -1   2  13      495.84      513.02     24.89 o 
   0   2  13      166.48      151.57     11.53 o 
   1   2  13      956.40      921.30     39.47 o 
   2   2  13        2.21        3.18      8.57 o 
   3   2  13     2515.00     2519.17     96.42 o 
   4   2  13      126.54      129.98     10.42 o 
   5   2  13      502.69      509.09     24.99 o 
   6   2  13      593.84      590.48     28.53 o 
   7   2  13      157.07      194.72     21.29 o 
   8   2  13      298.35      309.99     29.08 o 
  -8   3  13      274.67      294.94     30.12 o 
  -7   3  13       44.45       70.10     12.98 o 
  -6   3  13      138.73      155.87     12.47 o 
  -5   3  13      142.98      152.22     12.20 o 
  -4   3  13      131.44      142.05     11.53 o 
  -3   3  13      770.58      764.50     34.37 o 
  -2   3  13      231.74      206.55     13.68 o 
  -1   3  13      773.14      707.96     31.84 o 
   0   3  13       19.07       15.41      8.57 o 
   1   3  13      930.14      867.28     37.32 o 
   2   3  13      194.08      170.95     11.89 o 
   3   3  13       17.78       17.14      5.14 o 
   4   3  13       27.17       23.07      5.47 o 
   5   3  13      197.22      201.06     13.31 o 
   6   3  13      199.11      239.44     16.62 o 
   7   3  13      212.31      253.40     24.40 o 
   8   3  13       26.18       45.17      9.87 o 
  -8   4  13        9.63       27.55     18.95 o 
  -7   4  13       49.08       74.77     12.98 o 
  -6   4  13      113.58      119.96     10.57 o 
  -5   4  13      453.66      464.80     24.25 o 
  -4   4  13      246.83      225.81     14.79 o 
  -3   4  13      448.30      437.42     22.32 o 
  -2   4  13      327.75      319.58     18.11 o 
  -1   4  13      580.02      541.98     25.63 o 
   0   4  13     1094.96     1040.20     43.42 o 
   1   4  13      946.98      890.05     38.10 o 
   2   4  13      631.08      636.05     28.94 o 
   3   4  13      378.41      336.91     17.95 o 
   4   4  13     1089.61     1040.44     43.74 o 
   5   4  13        8.19        6.36      4.58 o 
   6   4  13      171.70      162.85     11.83 o 
   7   4  13       22.00       21.29      7.79 o 
   8   4  13      141.97      166.68     19.21 o 
   9   4  13       88.41       89.83     14.02 o 
  -8   5  13       46.45       60.84     13.37 o 
  -7   5  13       13.52       16.62      7.79 o 
  -6   5  13        2.13        5.71      6.23 o 
  -5   5  13        5.87       11.78      5.97 o 
  -4   5  13        0.75        4.63      4.23 o 
  -3   5  13        6.72       13.08      9.09 o 
  -2   5  13      491.72      452.03     22.68 o 
  -1   5  13     1405.31     1376.80     55.47 o 
   0   5  13      351.14      334.99     17.98 o 
   1   5  13      273.58      270.66     15.60 o 
   2   5  13      608.45      586.86     27.10 o 
   3   5  13      261.22      244.38     19.99 o 
   4   5  13     1116.76     1075.10     44.84 o 
   5   5  13      574.32      560.82     26.84 o 
   6   5  13       23.49       24.38      6.49 o 
   7   5  13     1133.94     1176.63     74.77 o 
   8   5  13       13.81       10.90      6.75 o 
   9   5  13       55.36       88.27     12.98 o 
  -8   6  13       10.23       19.04     10.63 o 
  -7   6  13      159.55      192.65     54.26 o 
  -6   6  13      203.05      214.97     22.33 o 
  -5   6  13      203.79      223.97     14.84 o 
  -4   6  13      168.55      153.09     11.73 o 
  -3   6  13       71.20       74.12      8.05 o 
  -2   6  13      688.85      643.35     43.10 o 
  -1   6  13      183.09      189.01     17.65 o 
   0   6  13      302.92      306.36     24.40 o 
   1   6  13     2394.39     2294.06    128.77 o 
   2   6  13       65.58       55.26      6.58 o 
   3   6  13      686.90      608.93     37.13 o 
   4   6  13      150.60      125.16      9.91 o 
   5   6  13        8.69       28.78      5.97 o 
   6   6  13       83.80       97.69      8.95 o 
   7   6  13       28.07       31.96      5.24 o 
   8   6  13        7.88       18.69      7.27 o 
   9   6  13        3.51       16.62      6.23 o 
  -7   7  13       35.74       60.56     11.98 o 
  -5   7  13       14.19       12.98      6.23 o 
  -4   7  13      231.25      247.05     15.21 o 
  -3   7  13      536.94      502.50     24.73 o 
  -2   7  13      593.60      561.64     26.60 o 
  -1   7  13      120.07       93.47      8.42 o 
   0   7  13     1018.78      964.16     63.61 o 
   1   7  13       58.11       59.44      9.09 o 
   2   7  13     1558.15     1555.34     96.58 o 
   3   7  13       10.94       11.99      4.23 o 
   4   7  13      289.86      297.35     25.70 o 
   5   7  13      194.13      217.18     13.77 o 
   6   7  13      215.55      226.67     14.47 o 
   7   7  13        1.66       19.54      7.01 o 
   8   7  13        9.80       16.10      7.27 o 
   9   7  13        4.25       24.92      7.27 o 
  -5   8  13       17.78       17.94      5.45 o 
  -4   8  13      122.63      137.05     20.77 o 
  -3   8  13       54.05       62.90     11.42 o 
  -2   8  13       41.41       34.76      6.35 o 
  -1   8  13     1089.39      991.80     40.14 o 
   0   8  13       11.10       13.50      6.75 o 
   1   8  13      334.82      328.69     25.44 o 
   2   8  13      112.28      112.68     14.02 o 
   3   8  13      382.27      417.48     30.12 o 
   4   8  13       45.55       43.62      9.35 o 
   5   8  13        1.21        6.75      6.23 o 
   6   8  13       73.09      106.45     13.50 o 
   7   8  13       81.99      110.60     12.98 o 
  -6   9  13       26.41       29.60      8.83 o 
  -5   9  13      255.62      258.44     15.79 o 
  -4   9  13       56.17       55.21      8.05 o 
  -3   9  13       25.76       22.97      5.36 o 
  -2   9  13       46.47       43.52      8.31 o 
  -1   9  13      242.89      226.49     14.50 o 
   0   9  13       73.41       82.87      8.99 o 
   1   9  13       69.76       82.42      9.16 o 
   2   9  13      902.88      900.13     41.28 o 
   3   9  13      111.36      129.49     11.00 o 
   4   9  13      432.70      491.21     34.79 o 
   5   9  13      108.38      113.20     14.02 o 
   6   9  13       24.35       41.54      9.35 o 
   7   9  13       98.72      114.24     14.02 o 
  -6  10  13       87.47       92.95     14.54 o 
  -5  10  13        0.03        8.83      8.31 o 
  -4  10  13      442.66      412.11     34.53 o 
  -3  10  13       95.74       78.45      8.79 o 
  -2  10  13      704.54      651.24     30.28 o 
  -1  10  13      198.65      172.29     13.20 o 
   0  10  13      647.35      571.72     27.53 o 
   1  10  13       12.69       12.71      5.66 o 
   2  10  13      374.01      401.98     21.66 o 
   3  10  13      326.96      333.24     19.27 o 
   4  10  13      614.50      670.07     31.41 o 
   5  10  13       30.73       57.61      7.89 o 
   6  10  13        1.04        0.44      4.73 o 
   7  10  13       66.76       94.98     12.72 o 
  -5  11  13        8.93       16.10      9.35 o 
  -4  11  13      112.35       93.84      9.83 o 
  -3  11  13      250.31      243.24     22.07 o 
  -2  11  13       74.01       80.61      9.53 o 
  -1  11  13      328.62      271.02     17.44 o 
   0  11  13        1.35        0.00      4.69 o 
   1  11  13      382.14      393.12     21.83 o 
   2  11  13      376.02      390.53     32.19 o 
   3  11  13       14.34       17.55      7.53 o 
   4  11  13        2.49        7.19      6.49 o 
   5  11  13       41.30       49.92      7.84 o 
   6  11  13       44.83       62.54      8.26 o 
   7  11  13      246.40      279.25     17.61 o 
   8  11  13       73.79       98.14     13.50 o 
  -4  12  13        4.41       16.43     10.64 o 
  -3  12  13      149.85      156.08     19.21 o 
  -2  12  13      137.63      119.08     11.68 o 
  -1  12  13      149.28      133.07     12.26 o 
   0  12  13      121.18      138.62     19.47 o 
   1  12  13      210.07      213.95     26.74 o 
   2  12  13       65.54       74.09      9.73 o 
   3  12  13       46.96       53.88      8.98 o 
   4  12  13       97.29      128.19     16.10 o 
   5  12  13       37.79       63.70     12.46 o 
   6  12  13       38.34       71.89      9.36 o 
   7  12  13       46.69       64.60      8.62 o 
  -3  13  13       37.37       45.17     17.14 o 
  -2  13  13      171.61      151.07     13.53 o 
  -1  13  13       56.73       52.28      8.34 o 
   0  13  13      159.83      163.17     14.05 o 
   1  13  13       56.08       83.64     10.10 o 
   2  13  13      254.47      272.35     18.68 o 
   3  13  13      153.91      167.07     21.03 o 
   4  13  13      133.50      123.20     12.20 o 
   5  13  13        1.71        2.58      5.74 o 
   6  13  13       41.88       76.08     14.28 o 
  -1  14  13      352.86      344.28     54.00 o 
   0  14  13       22.58       20.35      6.52 o 
   1  14  13       10.68       22.02      6.44 o 
   2  14  13       33.76       34.29      7.47 o 
   3  14  13       86.69      100.99     14.80 o 
   4  14  13      243.24      286.10     19.83 o 
   5  14  13      276.56      313.37     20.93 o 
  -4  -5  14        0.56        8.29     12.72 o 
  -3  -5  14        2.21       13.52      4.95 o 
  -2  -5  14       24.47       38.18     10.13 o 
  -1  -5  14       70.17       85.51      9.55 o 
   0  -5  14      173.11      160.95     14.28 o 
   1  -5  14       81.83       85.12      9.31 o 
  -5  -4  14        4.39       20.25      9.35 o 
  -4  -4  14        0.71       23.17      5.87 o 
  -3  -4  14        0.59       15.04      5.31 o 
  -2  -4  14        4.58       11.17      4.95 o 
  -1  -4  14      258.35      276.99     46.21 o 
   0  -4  14      167.94      168.61     13.37 o 
   1  -4  14      337.56      315.67     25.96 o 
   2  -4  14       45.80       48.10      6.79 o 
   3  -4  14      200.61      206.80     16.36 o 
  -6  -3  14       67.83       74.53     13.76 o 
  -5  -3  14     1081.99     1221.09     90.09 o 
  -4  -3  14      470.47      507.79     48.55 o 
  -3  -3  14       72.06       82.44      9.53 o 
  -2  -3  14      329.17      310.42     19.58 o 
  -1  -3  14       80.67       89.55      9.53 o 
   0  -3  14       11.94       24.74      5.36 o 
   1  -3  14        1.05       11.47      4.36 o 
   2  -3  14      102.74       88.71      9.16 o 
   3  -3  14       84.28       85.80     10.64 o 
   4  -3  14        3.92       17.50      6.49 o 
  -7  -2  14       44.67       41.02     11.42 o 
  -6  -2  14       54.52       68.52      8.79 o 
  -5  -2  14        2.47       11.83      5.61 o 
  -4  -2  14      300.65      293.59     19.00 o 
  -3  -2  14       16.76       21.03      5.87 o 
  -2  -2  14     1090.42     1007.14     44.84 o 
  -1  -2  14       80.07       91.53      9.36 o 
   0  -2  14       95.48      103.34      9.68 o 
   1  -2  14       10.31       18.67      4.95 o 
   2  -2  14       52.79       69.01      8.05 o 
   3  -2  14        0.90       10.29      3.99 o 
   4  -2  14        1.62       10.20      7.79 o 
   5  -2  14        8.00       19.64      4.95 o 
  -7  -1  14        5.30       20.77      8.31 o 
  -6  -1  14       35.94       43.24      6.79 o 
  -5  -1  14      144.28      133.51     12.20 o 
  -4  -1  14       54.01       75.05      8.99 o 
  -3  -1  14       74.59       56.37      7.71 o 
  -2  -1  14       36.13       42.55      6.79 o 
  -1  -1  14      603.46      576.80     28.74 o 
   0  -1  14        9.36       15.43      4.49 o 
   1  -1  14       90.62       98.56      9.36 o 
   2  -1  14        0.72        5.45      4.04 o 
   3  -1  14      624.41      589.59     29.86 o 
   4  -1  14       16.66       17.99      7.53 o 
   5  -1  14       62.40       82.97      8.58 o 
   6  -1  14        1.06       17.43      4.36 o 
  -8   0  14        0.41       14.02      7.79 o 
  -7   0  14       94.54      124.10     18.17 o 
  -6   0  14       40.10       45.67      7.15 o 
  -5   0  14      341.78      329.25     20.18 o 
  -4   0  14      568.84      552.63     28.46 o 
  -3   0  14      235.71      214.77     14.84 o 
  -2   0  14      114.31      102.84      9.91 o 
  -1   0  14      113.19      118.10     10.28 o 
   0   0  14      133.77      132.68     10.94 o 
   1   0  14      203.39      191.56     13.53 o 
   2   0  14      487.45      467.11     24.16 o 
   3   0  14       69.57       70.65      7.71 o 
   4   0  14     1349.76     1227.39     54.00 o 
   5   0  14       21.16       34.11      5.31 o 
   6   0  14        9.76        6.82     10.39 o 
  -8   1  14      149.10      169.28     22.33 o 
  -7   1  14       19.83       44.14     10.90 o 
  -6   1  14      299.35      325.02     37.65 o 
  -5   1  14      233.12      243.58     16.41 o 
  -4   1  14      878.14      860.13     39.55 o 
  -3   1  14        2.96       10.10      4.95 o 
  -2   1  14       73.95       66.33      8.83 o 
  -1   1  14       73.41       54.55      7.52 o 
   0   1  14      320.00      281.80     17.00 o 
   1   1  14      101.92       96.86      9.31 o 
   2   1  14       63.41       53.68      6.98 o 
   3   1  14      482.59      470.42     24.16 o 
   4   1  14        1.16        4.38      3.84 o 
   5   1  14       68.70       76.61      7.89 o 
   6   1  14       82.55       76.44      8.05 o 
   7   1  14      145.57      171.35     20.25 o 
  -8   2  14       79.57       66.46     13.50 o 
  -7   2  14       62.30       69.58     14.02 o 
  -6   2  14       63.63       79.75      9.09 o 
  -5   2  14       81.21       96.61      9.72 o 
  -4   2  14        4.94       11.16      5.10 o 
  -3   2  14      186.85      190.67     13.68 o 
  -2   2  14      114.23      124.32     10.79 o 
  -1   2  14       18.99       13.95      5.45 o 
   0   2  14      214.09      185.15     13.00 o 
   1   2  14      424.26      412.51     21.58 o 
   2   2  14      659.73      631.72     36.09 o 
   3   2  14      150.41      138.63     10.94 o 
   4   2  14       31.70       33.01      5.84 o 
   5   2  14       17.72       16.26      4.73 o 
   6   2  14       52.36       67.37      7.47 o 
   7   2  14        1.28        9.87      5.71 o 
  -8   3  14       67.68       72.18     14.02 o 
  -7   3  14        8.75       20.77      8.31 o 
  -6   3  14      250.55      248.45     19.21 o 
  -5   3  14       10.02        7.38      7.79 o 
  -4   3  14      133.31      131.70     11.68 o 
  -3   3  14      205.14      183.12     14.54 o 
  -2   3  14      117.54      138.85     11.53 o 
  -1   3  14       83.68       68.60     11.16 o 
   0   3  14      819.53      805.31     35.73 o 
   1   3  14      368.58      367.96     19.95 o 
   2   3  14       22.96       30.92      5.87 o 
   3   3  14      414.46      398.15     21.05 o 
   4   3  14      883.65      844.54     37.47 o 
   5   3  14      117.45      123.27     10.20 o 
   6   3  14      438.73      404.24     21.73 o 
   7   3  14      100.25      112.68     15.06 o 
   8   3  14       95.38      118.91     16.10 o 
  -8   4  14       15.02       24.40      9.35 o 
  -7   4  14       21.34       38.42      9.87 o 
  -6   4  14      513.27      510.11     26.76 o 
  -5   4  14      274.61      248.04     17.39 o 
  -4   4  14      511.98      496.31     25.58 o 
  -3   4  14      212.23      207.94     14.26 o 
  -2   4  14      940.74      921.72     40.42 o 
  -1   4  14        7.65       10.62      6.49 o 
   0   4  14        0.49        0.00      4.23 o 
   1   4  14       11.26        7.57      4.36 o 
   2   4  14        0.23        2.37      3.84 o 
   3   4  14      104.65      112.88      9.72 o 
   4   4  14        1.81       12.02      4.95 o 
   5   4  14      316.80      321.58     18.95 o 
   6   4  14       13.70       27.57      5.97 o 
   7   4  14      527.15      524.96     41.02 o 
   8   4  14       13.65       35.83      8.31 o 
  -7   5  14        0.80        4.15      6.23 o 
  -6   5  14        0.80       10.39      6.75 o 
  -5   5  14       44.05       51.97      7.34 o 
  -4   5  14       19.90       17.86      5.47 o 
  -3   5  14     1816.18     1631.67     66.21 o 
  -2   5  14        0.79        1.64      4.23 o 
  -1   5  14       17.50       24.94      7.53 o 
   0   5  14      470.97      424.04     21.83 o 
   1   5  14        0.86        0.00      3.46 o 
   2   5  14       76.78       83.63      8.83 o 
   3   5  14      233.02      212.56     13.74 o 
   4   5  14      152.78      160.12     11.89 o 
   5   5  14      130.85      125.54     10.20 o 
   6   5  14       64.34       74.01      7.98 o 
   7   5  14      145.38      156.81     18.17 o 
   8   5  14      174.12      180.70     20.25 o 
  -6   6  14       17.64       10.90      6.75 o 
  -5   6  14        2.16        0.00      4.58 o 
  -4   6  14      316.77      320.41     19.00 o 
  -3   6  14        9.43       12.02      4.98 o 
  -2   6  14        0.81        4.98      4.32 o 
  -1   6  14      148.51      135.95     12.20 o 
   0   6  14       43.14       46.70      6.79 o 
   1   6  14     1864.03     1865.03     73.09 o 
   2   6  14     1364.90     1250.49     51.34 o 
   3   6  14      200.93      199.24     14.28 o 
   4   6  14      889.05      800.46     35.52 o 
   5   6  14        0.42        0.00      6.23 o 
   6   6  14       51.09       49.06      6.42 o 
   7   6  14        8.35       24.98      5.71 o 
   8   6  14      156.08      126.70     16.10 o 
  -7   7  14       22.11       35.02     20.77 o 
  -5   7  14      230.65      225.87     20.77 o 
  -4   7  14       75.57       62.73      8.05 o 
  -3   7  14      187.58      215.49     20.77 o 
  -2   7  14       72.46       71.14     10.39 o 
  -1   7  14      278.85      256.27     15.60 o 
   0   7  14      263.61      251.03     15.23 o 
   1   7  14      701.33      692.48     31.58 o 
   2   7  14      730.72      708.78     46.21 o 
   3   7  14      365.07      378.45     20.01 o 
   4   7  14      192.41      201.39     13.22 o 
   5   7  14      841.01      805.50     36.05 o 
   6   7  14        3.05       15.56      5.97 o 
   7   7  14       29.73       41.28     12.98 o 
   8   7  14        9.68       16.62      6.23 o 
  -4   8  14      488.53      475.12     34.27 o 
  -3   8  14      125.38      139.16     15.58 o 
  -2   8  14      565.00      578.45     39.46 o 
  -1   8  14       37.88       30.12      7.79 o 
   0   8  14      328.04      341.15     27.00 o 
   1   8  14      893.13      859.36     52.96 o 
   2   8  14       97.00      100.73     13.50 o 
   3   8  14      340.81      374.38     28.56 o 
   4   8  14       17.32       18.69      7.79 o 
   6   8  14        0.87        1.56      4.67 o 
   7   8  14       93.47      118.91     13.50 o 
  -4   9  14      351.81      357.76     28.56 o 
  -3   9  14      118.30      104.89     13.50 o 
  -2   9  14      310.05      357.25     28.04 o 
  -1   9  14      149.97      154.22     16.62 o 
   0   9  14       59.75       64.91     10.90 o 
   1   9  14     1088.67     1013.06     61.27 o 
   2   9  14      330.96      295.45     24.92 o 
   3   9  14       49.09       58.16     10.39 o 
   4   9  14        0.38        1.04      5.71 o 
   5   9  14       12.60        7.79      6.23 o 
   6   9  14      114.93      132.93     16.10 o 
   7   9  14       12.51       29.08      7.27 o 
  -5  10  14      129.81      138.12     16.10 o 
  -4  10  14        0.99        3.32      4.32 o 
  -3  10  14       79.44       81.46      8.79 o 
  -2  10  14        0.03        0.00      5.71 o 
  -1  10  14        4.96       12.98      6.23 o 
   0  10  14       65.95       79.96     11.94 o 
   1  10  14      309.13      338.55     27.52 o 
   2  10  14      109.24      123.58     15.06 o 
   3  10  14      572.69      656.85     44.14 o 
   4  10  14      205.27      271.05     24.40 o 
   5  10  14       36.00       56.08     10.39 o 
   6  10  14      123.20      151.10     17.65 o 
   7  10  14       26.94       38.94      9.35 o 
  -4  11  14       81.43       92.80      9.68 o 
  -3  11  14       83.66       85.66      9.87 o 
  -2  11  14       79.32       69.88      8.72 o 
  -1  11  14      125.44       94.75     15.32 o 
   0  11  14      489.53      490.81     27.78 o 
   1  11  14       40.55       36.31      7.10 o 
   2  11  14      384.58      376.48     21.66 o 
   3  11  14      502.09      452.27     34.27 o 
   4  11  14        7.11        9.35      6.75 o 
   5  11  14       67.54       69.06     11.42 o 
   6  11  14       19.27       31.67      8.83 o 
   7  11  14       86.62      130.85     16.62 o 
  -3  12  14       10.88        3.76     10.64 o 
  -2  12  14        4.15        4.29      5.27 o 
  -1  12  14      414.27      418.08     44.92 o 
   0  12  14       12.60       43.14      7.36 o 
   1  12  14      548.42      532.43     43.10 o 
   2  12  14      167.76      164.46     18.95 o 
   3  12  14       43.09       66.25     15.84 o 
   4  12  14       71.46       55.04      7.98 o 
   5  12  14       18.47       11.36     11.42 o 
   6  12  14       27.25       43.62     10.39 o 
  -2  13  14       18.33       18.17      8.05 o 
  -1  13  14       48.78       68.79      9.31 o 
   0  13  14      300.74      292.60     19.46 o 
   1  13  14       33.04       33.51      7.20 o 
   2  13  14      311.96      378.62     28.04 o 
   3  13  14      188.23      205.00     15.74 o 
   4  13  14        1.06       29.91      6.98 o 
   5  13  14        0.13       15.80      6.23 o 
   1  14  14        2.90       18.17     14.02 o 
   2  14  14       41.66       65.73      9.03 o 
   3  14  14      185.77      210.29     16.51 o 
   4  14  14       10.02       24.16     10.13 o 
  -3  -4  15       22.01       39.34      6.61 o 
  -2  -4  15       24.86       34.05      6.42 o 
  -1  -4  15      328.24      317.10     20.52 o 
   0  -4  15      331.42      316.14     20.36 o 
  -4  -3  15       61.98       80.46      9.89 o 
  -3  -3  15      361.25      324.04     20.68 o 
  -2  -3  15      154.36      149.94     13.24 o 
  -1  -3  15      263.85      274.15     25.18 o 
   0  -3  15      229.57      228.16     24.92 o 
   1  -3  15        2.64       11.31      4.21 o 
   2  -3  15      124.07      119.66     11.00 o 
  -5  -2  15      165.21      219.61     16.78 o 
  -4  -2  15       32.39       32.42      6.79 o 
  -3  -2  15      663.76      613.20     39.46 o 
  -2  -2  15       11.94       12.59      5.45 o 
  -1  -2  15      254.14      250.80     16.88 o 
   0  -2  15        7.34        8.57      3.67 o 
   1  -2  15       28.27       37.24      5.84 o 
   2  -2  15        1.77       10.13      4.04 o 
   3  -2  15        8.98       11.78      4.21 o 
  -6  -1  15       24.27       43.29      7.15 o 
  -5  -1  15      270.76      312.00     23.11 o 
  -4  -1  15       20.10       34.73      6.42 o 
  -3  -1  15       30.86       39.37      7.53 o 
  -2  -1  15      363.99      326.81     19.79 o 
  -1  -1  15      134.90      118.10     10.65 o 
   0  -1  15       43.79       49.99      6.79 o 
   1  -1  15        0.78        7.40      3.62 o 
   2  -1  15      139.21      160.00     12.42 o 
   3  -1  15        0.61       10.32      4.21 o 
   4  -1  15      439.09      422.20     53.48 o 
  -6   0  15      326.27      363.31     22.17 o 
  -5   0  15       44.96       62.41     13.76 o 
  -4   0  15       27.56       47.79      7.34 o 
  -3   0  15      125.60      124.09     11.36 o 
  -2   0  15       49.16       60.73      7.89 o 
  -1   0  15       51.50       55.60      7.34 o 
   0   0  15      376.14      339.79     19.74 o 
   1   0  15        1.11        7.45      5.97 o 
   2   0  15      108.17      104.87      9.68 o 
   3   0  15      112.53      117.33     10.57 o 
   4   0  15       82.75       75.76     18.17 o 
   5   0  15       71.66       72.35      7.89 o 
  -7   1  15      161.05      201.99     24.92 o 
  -6   1  15      226.99      239.46     17.07 o 
  -5   1  15      137.06      153.14     13.22 o 
  -4   1  15       86.88       88.85      9.72 o 
  -3   1  15       31.81       30.36      8.31 o 
  -2   1  15      319.57      341.12     20.10 o 
  -1   1  15      468.41      422.48     23.05 o 
   0   1  15       24.65       25.72      5.31 o 
   1   1  15      367.96      328.58     19.99 o 
   2   1  15      291.27      263.46     16.68 o 
   3   1  15      107.24      107.10      9.72 o 
   4   1  15       66.11       54.54      6.79 o 
   5   1  15      110.47      120.24     15.06 o 
   6   1  15       42.74       51.68      6.79 o 
  -7   2  15      116.83      145.91     20.25 o 
  -6   2  15      591.21      565.69     29.64 o 
  -5   2  15        2.85        9.83      5.10 o 
  -4   2  15      587.92      582.31     29.72 o 
  -3   2  15       18.06       26.33      5.87 o 
  -2   2  15       77.84       75.08     12.72 o 
  -1   2  15      312.28      279.89     17.21 o 
   0   2  15        2.24        3.35      3.84 o 
   1   2  15        8.78       16.62      8.83 o 
   2   2  15        5.21        8.46      4.41 o 
   3   2  15      342.09      333.84     19.21 o 
   4   2  15        0.75        0.26      4.41 o 
   5   2  15       10.53       23.25      4.95 o 
   6   2  15      460.92      504.31     26.47 o 
  -7   3  15       33.28       18.69      9.35 o 
  -6   3  15        4.92        8.56      4.95 o 
  -5   3  15      297.00      299.13     18.78 o 
  -4   3  15      544.21      518.88     27.05 o 
  -3   3  15       87.81       93.89      9.72 o 
  -2   3  15      147.26      143.06     12.20 o 
  -1   3  15      407.64      392.74     21.63 o 
   0   3  15       10.77        7.17      4.61 o 
   1   3  15       61.55       54.66      7.53 o 
   2   3  15       11.46       13.85      4.58 o 
   3   3  15       87.57       87.00      8.81 o 
   4   3  15        9.80       15.10      4.58 o 
   5   3  15       28.64       25.78      9.87 o 
   6   3  15       86.83      106.62      9.53 o 
   7   3  15       14.50       31.67      7.79 o 
  -7   4  15        0.51        0.00      6.75 o 
  -6   4  15      231.35      251.84     27.00 o 
  -5   4  15       46.94       57.18      7.89 o 
  -4   4  15      213.39      234.92     16.14 o 
  -3   4  15      411.97      412.92     36.61 o 
  -2   4  15       30.95       39.68      6.58 o 
  -1   4  15       75.44       62.98      7.71 o 
   0   4  15      130.95      120.95     10.46 o 
   1   4  15        0.60        0.00      3.47 o 
   2   4  15      124.65      142.52     11.19 o 
   3   4  15      161.65      161.88     12.10 o 
   4   4  15      741.58      706.55     33.11 o 
   5   4  15      128.04      133.84     10.79 o 
   6   4  15      522.06      498.07     25.73 o 
   7   4  15      126.24      167.72     19.21 o 
  -7   5  15        0.19        3.12      6.75 o 
  -6   5  15       32.92       18.17      8.31 o 
  -5   5  15        2.96        7.71      5.10 o 
  -4   5  15      507.80      494.59     26.16 o 
  -3   5  15       30.49       25.69      6.05 o 
  -2   5  15      155.45      154.61     12.10 o 
  -1   5  15      205.95      191.41     13.40 o 
   0   5  15       76.47       61.67      7.52 o 
   1   5  15        0.63        1.14      7.53 o 
   2   5  15       77.43       79.72      8.26 o 
   3   5  15      119.79      108.82      9.72 o 
   4   5  15       75.10       79.15      8.26 o 
   5   5  15      209.41      232.00     15.00 o 
   6   5  15      135.59      151.55     11.68 o 
   7   5  15      427.37      479.27     38.42 o 
  -6   6  15        1.33        0.00      6.75 o 
  -5   6  15      380.71      414.17     30.38 o 
  -4   6  15        4.86       12.15      6.49 o 
  -3   6  15      622.51      575.99     28.74 o 
  -2   6  15      235.04      240.04     17.14 o 
  -1   6  15       43.75       56.89      7.32 o 
   0   6  15      249.41      217.05     14.32 o 
   1   6  15      156.40      144.80     11.19 o 
   2   6  15      268.86      265.05     15.94 o 
   3   6  15       30.20       39.48      6.05 o 
   4   6  15      300.97      276.99     16.68 o 
   5   6  15       23.98       31.91      7.27 o 
   6   6  15       27.00       32.96      5.31 o 
   7   6  15       13.46       13.67      7.79 o 
  -5   7  15       99.77      105.41     14.54 o 
  -4   7  15      561.90      627.78     42.06 o 
  -3   7  15       94.04       88.07     10.13 o 
  -2   7  15      203.58      223.59     14.84 o 
  -1   7  15       83.97      107.79     11.94 o 
   0   7  15       88.99       78.12      9.87 o 
   1   7  15       94.05       86.91      8.26 o 
   2   7  15       15.15       25.26      7.53 o 
   3   7  15      465.21      449.08     23.12 o 
   4   7  15       23.15       29.64      6.23 o 
   5   7  15      176.64      169.20     12.26 o 
   6   7  15      128.46      118.03      9.91 o 
   7   7  15       48.94       60.42      7.01 o 
  -5   8  15       33.24       45.69      9.87 o 
  -4   8  15      146.85      130.85     16.10 o 
  -2   8  15        3.50        9.35      5.71 o 
  -1   8  15       37.31       76.85     11.42 o 
   0   8  15        6.66       27.00      7.79 o 
   1   8  15      521.69      564.43     38.94 o 
   2   8  15       90.71       90.87     12.98 o 
   4   8  15       50.83       60.23      9.87 o 
   5   8  15      383.96      409.17     30.12 o 
   6   8  15        1.95       15.06      6.23 o 
   7   8  15       99.89       78.41     10.90 o 
  -4   9  15       23.02       52.44      9.87 o 
  -3   9  15       11.87       17.14      6.75 o 
  -2   9  15        1.33        5.71      6.23 o 
  -1   9  15       35.18       41.54      8.83 o 
   0   9  15      479.67      530.68     37.91 o 
   1   9  15       89.36       85.16     12.46 o 
   2   9  15      121.10      110.08     14.54 o 
   3   9  15      109.46      118.91     14.54 o 
   4   9  15       94.27      111.64     14.54 o 
   6   9  15      359.55      385.80     29.60 o 
   7   9  15       40.66       48.29      8.83 o 
  -4  10  15        4.61       22.85      7.27 o 
  -3  10  15      155.67      188.49     19.73 o 
  -2  10  15        7.75        8.83      5.71 o 
  -1  10  15       36.60       55.04      9.87 o 
   0  10  15      246.46      264.30     23.89 o 
   1  10  15       41.80       44.66      8.83 o 
   2  10  15       86.93       96.58     13.50 o 
   3  10  15       14.61       29.60      8.31 o 
   4  10  15        5.10       16.62      7.27 o 
   5  10  15       38.89       57.12     10.39 o 
   6  10  15       18.19       20.25      7.79 o 
  -3  11  15      112.32      128.26     16.10 o 
  -2  11  15      211.85      185.37     20.25 o 
  -1  11  15      157.97      166.68     18.69 o 
   0  11  15       99.42      131.37     16.10 o 
   1  11  15      218.86      252.36     23.89 o 
   2  11  15       18.66       17.14      7.27 o 
   3  11  15       53.55       65.43     11.42 o 
   4  11  15        0.29        2.60      6.23 o 
   5  11  15      347.71      365.03     30.64 o 
   6  11  15        3.04        9.35      6.75 o 
  -2  12  15      182.22      169.80     19.21 o 
  -1  12  15       15.29       27.52      8.31 o 
   0  12  15      183.70      231.07     22.85 o 
   1  12  15       21.29       29.60      7.79 o 
   2  12  15      373.44      425.27     34.27 o 
   3  12  15       15.29       17.65      7.27 o 
   4  12  15       98.33      117.35     15.58 o 
   5  12  15       36.82       45.69      9.35 o 
   0  13  15        2.27        6.02      5.18 o 
   1  13  15      198.56      242.49     24.40 o 
   2  13  15        5.12       17.65      8.31 o 
   3  13  15      264.62      287.67     27.52 o 
   4  13  15       86.22      103.85     15.06 o 
  -3  -2  16       39.97       41.78     14.28 o 
  -2  -2  16      212.51      225.78     24.66 o 
  -1  -2  16       80.76       77.50      8.99 o 
   0  -2  16      131.90      152.07     12.63 o 
   1  -2  16        4.81       11.72      5.19 o 
  -4  -1  16        1.74       13.07      5.24 o 
  -3  -1  16      175.64      240.46     32.71 o 
  -2  -1  16      356.37      355.73     37.39 o 
  -1  -1  16      147.34      165.05     13.20 o 
   0  -1  16      160.90      155.80     12.47 o 
   1  -1  16       70.25       64.59      7.71 o 
   2  -1  16      123.93      127.17     11.00 o 
   3  -1  16      198.10      204.76     31.93 o 
  -5   0  16      128.54      131.92     12.20 o 
  -4   0  16       40.30       49.71      7.32 o 
  -3   0  16       76.84       75.44      8.62 o 
  -2   0  16       36.67       63.31     10.13 o 
  -1   0  16       13.56       14.62      4.58 o 
   0   0  16      260.09      257.43     16.84 o 
   1   0  16      345.48      354.94     20.84 o 
   2   0  16       90.33      103.43      9.89 o 
   3   0  16      184.92      185.33     13.74 o 
   4   0  16      115.56      135.71     29.60 o 
  -5   1  16       37.38       47.61      7.52 o 
  -4   1  16       89.47      111.27     11.00 o 
  -3   1  16        5.26        6.33     10.39 o 
  -2   1  16       34.95       32.39      5.84 o 
  -1   1  16       10.47       13.86      4.12 o 
   0   1  16      141.33      133.91     11.36 o 
   1   1  16       91.06       85.85      8.79 o 
   2   1  16      317.07      277.97     17.52 o 
   3   1  16       18.96       23.35      4.58 o 
   4   1  16       32.91       61.04      7.15 o 
  -6   2  16        4.06       20.05      5.68 o 
  -5   2  16      262.05      284.64     19.06 o 
  -4   2  16        9.98       17.80      6.75 o 
  -3   2  16       83.98      105.12     10.42 o 
  -2   2  16       52.63       62.05     11.16 o 
  -1   2  16      201.59      189.15     13.94 o 
   0   2  16        2.42        3.41      3.74 o 
   1   2  16      660.16      583.14     29.11 o 
   2   2  16       57.04       41.92      6.35 o 
   3   2  16      277.94      287.19     27.00 o 
   4   2  16       37.06       44.69      6.42 o 
   5   2  16      171.21      182.68     15.84 o 
  -6   3  16       90.65       95.54     16.62 o 
  -5   3  16      334.79      320.98     26.22 o 
  -4   3  16       66.30       55.97      7.89 o 
  -3   3  16      143.43      166.55     13.31 o 
  -2   3  16       59.21       87.05      9.31 o 
  -1   3  16       25.91       22.61      5.97 o 
   0   3  16        6.08        0.47      3.99 o 
   1   3  16       60.11       55.75      6.95 o 
   2   3  16       61.58       60.04      7.15 o 
   3   3  16        8.01        7.05      7.01 o 
   4   3  16      189.38      196.15     14.05 o 
   5   3  16       66.88       82.19      8.42 o 
  -6   4  16       10.58       11.94      7.79 o 
  -5   4  16        0.86        5.35      4.73 o 
  -4   4  16       70.99       80.88      9.18 o 
  -3   4  16        2.44        5.77      4.61 o 
  -2   4  16      280.36      256.70     17.00 o 
  -1   4  16       78.33       65.73      8.26 o 
   0   4  16       25.02       29.61      5.97 o 
   1   4  16      164.41      149.07     11.53 o 
   2   4  16       84.38       82.82     11.16 o 
   3   4  16       10.61       15.45      4.58 o 
   4   4  16       28.66       31.24      5.47 o 
   5   4  16       36.75       44.22      7.53 o 
   6   4  16       80.65      102.63      9.53 o 
  -6   5  16       15.08        9.87      7.79 o 
  -5   5  16      356.12      360.67     21.73 o 
  -4   5  16        0.55        8.13      4.95 o 
  -3   5  16      198.72      217.47     16.88 o 
  -2   5  16        0.74        9.55      4.32 o 
  -1   5  16       14.60       18.53      6.75 o 
   0   5  16       93.20       92.50      9.18 o 
   1   5  16       22.32       28.54      5.31 o 
   2   5  16        5.21       14.16      4.93 o 
   3   5  16       40.80       38.80      5.84 o 
   4   5  16        8.04        6.23      5.45 o 
   5   5  16        5.82        9.87      4.04 o 
   6   5  16       85.96      109.15      9.83 o 
  -5   6  16       23.90       23.35      6.05 o 
  -4   6  16      462.09      480.46     26.10 o 
  -3   6  16        0.38        5.79      7.79 o 
  -2   6  16       73.56       68.73     11.68 o 
  -1   6  16        0.76        6.66      4.23 o 
   0   6  16      522.08      489.34     25.30 o 
   1   6  16       46.11       41.41      6.05 o 
   2   6  16       61.01       60.20      7.15 o 
   3   6  16        9.70       15.06      4.41 o 
   4   6  16       39.44       56.34      7.15 o 
   5   6  16      493.93      466.89     24.73 o 
   6   6  16       16.09       35.74      8.31 o 
  -5   7  16       52.23       55.04     10.90 o 
  -4   7  16      205.67      203.03     20.25 o 
  -3   7  16        6.26       13.50      8.31 o 
  -2   7  16      228.71      218.99     15.04 o 
  -1   7  16      553.08      563.07     28.21 o 
   0   7  16      264.97      219.77     14.69 o 
   1   7  16      122.90      112.64      9.72 o 
   2   7  16      334.83      311.94     18.17 o 
   3   7  16      254.99      276.14     16.88 o 
   4   7  16      279.35      269.37     16.70 o 
   5   7  16      391.89      390.97     21.79 o 
   6   7  16      303.56      302.77     18.31 o 
  -5   8  16       31.43       44.66     10.39 o 
  -4   8  16       54.49       65.43     11.94 o 
  -3   8  16        0.65        2.60      7.27 o 
  -2   8  16       13.49       10.39      7.27 o 
  -1   8  16       14.10       24.40      8.31 o 
   0   8  16      155.51      158.37     17.65 o 
   1   8  16       97.35       74.77     10.90 o 
   2   8  16      114.96       83.60     11.94 o 
   3   8  16      291.31      286.11     24.40 o 
   4   8  16       90.82       85.68     11.94 o 
   5   8  16       53.06       63.35     10.39 o 
   6   8  16      513.28      488.62     35.31 o 
  -4   9  16       11.01       11.94      7.79 o 
  -2   9  16        4.21       11.94      6.75 o 
  -1   9  16       68.64       93.47     12.98 o 
   0   9  16       29.26       43.10      8.83 o 
   1   9  16       49.30       65.43     10.90 o 
   2   9  16       89.89      121.51     15.06 o 
   4   9  16      108.54       76.33     11.42 o 
   5   9  16      627.65      578.97     39.98 o 
   6   9  16       97.53       88.27     12.46 o 
  -3  10  16       69.22       57.12     10.90 o 
  -2  10  16       73.56      104.89     14.54 o 
  -1  10  16       89.25       88.27     12.98 o 
   0  10  16       23.65       45.69      8.83 o 
   1  10  16       12.87       34.79      7.79 o 
   2  10  16        0.29        2.60      5.19 o 
   3  10  16        1.03       14.02      6.23 o 
   4  10  16       13.28       24.40      7.27 o 
   5  10  16       17.41       22.85      7.79 o 
  -2  11  16      126.75      140.72     17.14 o 
  -1  11  16       67.66       97.62     14.02 o 
   0  11  16       65.11       60.23     10.39 o 
   1  11  16        8.00       23.37      7.27 o 
   2  11  16       16.98       22.33      7.27 o 
   3  11  16      143.26      200.43     21.29 o 
   4  11  16       38.76       44.14      9.35 o 
   5  11  16       43.06       56.60     10.39 o 
   0  12  16       25.38       26.48      8.31 o 
   1  12  16      266.56      311.03     28.56 o 
   2  12  16       23.29       45.17      9.87 o 
   3  12  16      122.38      126.70     16.62 o 
   4  12  16        1.99        7.27      6.75 o 
  -3   0  17      110.75      134.00     12.20 o 
  -2   0  17       95.98       95.37      9.91 o 
  -1   0  17        1.90        5.19      3.74 o 
   0   0  17      164.63      169.80     18.69 o 
   1   0  17       57.36       59.77      8.57 o 
  -4   1  17       27.44       40.50      7.15 o 
  -3   1  17      102.13      104.43     13.76 o 
  -2   1  17        2.32        8.07      4.15 o 
  -1   1  17        5.27       18.25      4.73 o 
   0   1  17        3.04        6.68      7.53 o 
   1   1  17       63.85       97.80      9.53 o 
   2   1  17      333.90      290.90     18.68 o 
  -4   2  17       16.52       33.76      6.24 o 
  -3   2  17       10.15       16.52      4.95 o 
  -2   2  17       90.94       87.56      9.53 o 
  -1   2  17        0.14        7.42      4.41 o 
   0   2  17      305.56      309.84     19.42 o 
   1   2  17       65.72       64.39      7.52 o 
   2   2  17      273.33      276.44     17.95 o 
   3   2  17       32.05       31.42      5.14 o 
  -4   3  17       18.24       27.26      5.84 o 
  -3   3  17       99.61       98.43     14.28 o 
  -2   3  17       16.55       20.61      5.10 o 
  -1   3  17      188.04      199.27     14.54 o 
   0   3  17       52.19       58.51      9.09 o 
   1   3  17      119.76      105.66      9.89 o 
   2   3  17       75.44       78.93      8.42 o 
   3   3  17       91.11       80.86      9.61 o 
   4   3  17        3.91        7.27      3.67 o 
  -4   4  17       21.33       30.90      6.21 o 
  -3   4  17      354.44      350.34     23.63 o 
  -2   4  17      280.86      297.58     18.84 o 
  -1   4  17       96.70       85.31     14.02 o 
   0   4  17      119.07      104.98      9.91 o 
   1   4  17       24.58       31.13      5.31 o 
   2   4  17       16.63       16.73      8.57 o 
   3   4  17        6.36       18.30      4.36 o 
   4   4  17       86.92       81.38      8.62 o 
  -4   5  17       10.02       17.44      5.61 o 
  -3   5  17        5.65        8.41      4.61 o 
  -2   5  17      204.73      163.56     13.00 o 
  -1   5  17       38.94       45.27      6.79 o 
   0   5  17      164.66      160.03     12.63 o 
   1   5  17        5.80        8.70      3.84 o 
   2   5  17        8.89        8.31      3.67 o 
   3   5  17      288.10      302.71     18.31 o 
   4   5  17      126.20      152.87     12.20 o 
   5   5  17       49.50       54.29      6.79 o 
  -4   6  17        5.48       18.55      5.36 o 
  -3   6  17       58.38       70.71      8.44 o 
  -2   6  17        4.87       16.02      4.73 o 
  -1   6  17      149.19      154.71     12.30 o 
   0   6  17       15.16       23.34      4.95 o 
   1   6  17       81.29       67.72      7.53 o 
   2   6  17      256.96      267.71     16.88 o 
   3   6  17      158.45      154.62     12.10 o 
   4   6  17      225.87      230.35     15.58 o 
   5   6  17      219.53      248.45     16.31 o 
  -4   7  17       46.90       45.69     10.39 o 
  -3   7  17       19.29       32.19      8.83 o 
  -2   7  17       34.31       29.08      8.31 o 
  -1   7  17       13.85       30.95      5.61 o 
   0   7  17       81.56       91.81      9.18 o 
   1   7  17       48.92       58.44      6.98 o 
   2   7  17      865.51      760.24     35.76 o 
   3   7  17       34.94       29.61      5.14 o 
   4   7  17      483.81      465.38     24.96 o 
   5   7  17      146.68      160.04     22.07 o 
  -3   8  17       48.47       38.42      9.87 o 
  -2   8  17      438.22      401.90     31.67 o 
  -1   8  17       25.05       20.77      7.79 o 
   0   8  17       11.90       35.83      8.83 o 
   1   8  17       47.12       54.52      9.87 o 
   2   8  17       20.74       31.16      7.79 o 
   3   8  17       57.88       66.98     10.90 o 
   4   8  17       16.74       13.50      6.75 o 
   5   8  17       31.47       46.73      9.35 o 
  -2   9  17       22.95       39.98      8.83 o 
  -1   9  17      195.85      163.05     18.17 o 
   0   9  17       69.42       62.31     10.90 o 
   1   9  17        0.66        8.83      6.23 o 
   2   9  17        0.45       12.46      5.71 o 
   3   9  17       11.14       22.33      6.75 o 
   4   9  17      487.05      479.79     35.83 o 
  -1  10  17        8.87       19.73      7.27 o 
   0  10  17        8.99       20.25      6.23 o 
   1  10  17       17.33       32.71      7.79 o 
   2  10  17        6.93       14.02      6.75 o 
   4  10  17      385.35      363.48     29.60 o 
   0  11  17       47.19       47.77      9.87 o 
   1  11  17       89.31       98.14     14.02 o 
   2  11  17       40.73       64.39     11.94 o 
  -2   3  18      279.51      299.73     19.74 o 
  -1   3  18      111.45      119.82     15.06 o 
   0   3  18      284.66      289.43     18.89 o 
   1   3  18        0.11       14.78      5.45 o 
  -2   4  18      163.25      187.56     14.50 o 
  -1   4  18       94.79      102.88     13.76 o 
   0   4  18        8.16       12.29      4.23 o 
   1   4  18       94.65      107.04      9.91 o 
   2   4  18       92.11       90.93      9.36 o 
  -2   5  18       10.02        9.18      4.58 o 
  -1   5  18      218.76      234.25     16.34 o 
   0   5  18       33.47       39.86      6.21 o 
   1   5  18       30.13       34.14      5.51 o 
   2   5  18       36.99       42.53      6.42 o 
  -2   6  18       36.32       43.85      6.79 o 
  -1   6  18        0.73        0.55      3.62 o 
   0   6  18      181.97      183.71     13.94 o 
   1   6  18        3.66        8.01      3.89 o 
   2   6  18        5.71       11.53      9.35 o 
   3   6  18       36.57       46.87      7.53 o 
  -2   7  18       22.20       24.40      8.31 o 
  -1   7  18        3.35        7.27      6.23 o 
   0   7  18       85.56       87.75     12.98 o 
   1   7  18       60.88       82.56     11.94 o 
   2   7  18      310.44      323.94     19.46 o 
   3   7  18      343.50      338.12     20.38 o 
  -1   8  18      157.50      131.89     16.62 o 
   0   8  18       27.74       34.27      8.83 o 
   1   8  18       15.08       19.73      6.75 o 
   2   8  18       31.60       33.75      7.79 o 
   1   9  18       28.48       32.19      8.31 o 
                                                 
